# Supplementary material for: Powdery mildew fungal effector candidates share N-terminal Y/F/WxC-motif
Source: BMC Genomics. 2010 May 20;11:317. doi: 10.1186/1471-2164-11-317 (PMC2886064; doi:10.1186/1471-2164-11-317)
Supplement: Additional file 1 — Table S1. Bgh Y/F/WxC-effector candidates. Data assembly related to the 107 barley powdery mildew fungal Y/F/WxC-proteins. [file 1471-2164-11-317-S1.XLS]

## Sheet: Table S1
Table S1. Bgh Y/F/WxC-effector candidates.
								Nucleotide collection (nr/nt)			Non-human, non-mouse (EST_others)
Bgh unigenea)	Genbank IDb)	#ESTsc)	Lengthd)	Motife)	Pos.f)	Sequence origing)	BLASTP within 107 Bgh Y/F/WxCsh)	TBLASTN to "nt. collection (nr/nt)"i)	Species and descriptionj)	Motifk)	TBLASTN to "EST_others"l)	E-valuem)	Species and descriptionn)	Motifk)	Protein identifiedo)	Amino acid sequencep)
BghEfc1*	GT883214-GT883323	110	109	ytc	4	EST	BghEfc67, 2e-014	No significant similarity			gb|CA688379.1|	1e-05	Wheat seedlings 96 hr after inoculation w/ E. graminis.	ydc		mknlsfvslalflshlmpvlaakdytcggvlipgsrieeevetkknslqvvyykqylrdeeygrvnfnvdqpaegsspltvevafnlmgvvlgitatrdnvsvdckkev*
BghEfc2*	GT883327-GT883390	64	139	fqc	4	EST	BghEfc59, 3e-065; BghEfc77, 1e-022; BghEfc66, 7e-010; BghEfc43, 1e-009; BghEfc49, 6e-007	No significant similarity			gb|GH226686.1|	2e-69	Barley green seedling (Blumeria infected) cDNA library.	fqc		mkflcltfmsvllsfsasvnawiyfqcpsnssilfelvmgrareiyykvnaegatiqpgqnmlggtaiwgsmedgdlfyevpfvpdfkttnkykisinaasteiylrettqdstgdcstgppenhppsnkvtdwlwkry*
BghEfc3*	GT883397-GT883453	57	122	ync	1	EST	BghEfc42, 2e-021; BghEfc55, 1e-012; BghEfc6, 1e-005;	No significant similarity			No significant similarity					mksinqawivailsffrvsaalsyncegamfsedyvrqtlhravarfvpeagshpnadveaeylyfpllssgqlwdreqpienyfikchrasrdwkviildnpgyhagreensnsrecsviq*
BghEfc4*	GT883454-GT883505	52	115	ykc	4	EST and genome	BghEfc11, 2e-029; BghEfc50, 2e-026; BghEfc89, 6e-012; BghEfc58, 6e-008	No significant similarity			gb|GH226504.1|	2e-24	Barley green seedling (Blumeria infected) cDNA library.	ykc		mkfistattaalagiillapaaygnqhykcddgdpvgveeaqsmeddcastknldehpailtgeshksylfarrvylnkpgisiymiqvygnpkkyqlsrhvdkewivcslqdir*
BghEfc5*	GT883542-GT883589	48	112	fec	5	EST	BghEfc38, 3e-017; BghEfc56, 4e-012; BghEfc81, 3e-010; BghEfc63, 1e-008; BghEfc30, 1e-008; BghEfc87, 4e-008;	No significant similarity			gb|GH226262.1|	5e-45	Barley green seedling (Blumeria infected) cDNA library.	fec		mkflsaasmatlsglllsatahaadpyfecsmntavsfsgiifyeqsheyldaepgdpegpngeiyparrftrvrrdgsdvliliqsldeyplrrayekteqgwrlcpfhkp*
BghEfc6*	GT883590-GT883633	44	118	fdc	4	EST	BghEfc45, 1e-013; BghEfc78, 5e-011; BghEfc73, 2e-010; BghEfc41, 3e-010; BghEfc90, 2e-008; BghEfc92, 4e-007; BghEfc12, 4e-007; BghEfc47, 1e-006; BghEfc24, 1e-006; BghEfc82, 2e-006; BghEfc55, 7e-006; BghEfc42, 9e-006; BghEfc3, 1e-005	No significant similarity			No significant similarity					mklikissaflascifetiialeyfdcqgvtftldyvnraayqalemqmyshhdfpipyndngmsrgregyrqfplltsgeiwngeqfdyylltspeldtldvfstangnvacdvvng*
BghEfc7*	GT883634-GT883670	37	138	yrc	7	EST	BghEfc68, 2e-032	No significant similarity			No significant similarity					mqffrsalvlslsmlsvsaiildgvyrcpglgydldanevaqkvdsininaekadwydfeengvkyqnhhlfgeyqtsdekdvviavnedkssvkvsvfrgkelldcqhipaedavkskgrtskgrtskgspsraarr*
BghEfc8*	GO066083-GO66119	37	160	yvc	4	EST	BghEfc31, 8e-009	No significant similarity			gb|GH206688.1|	7e-56	Barley (Blumeria challenged) seedling green leaf cDNA library.	yvc	CL14CONTIG11)	mkllqsasiiglfslalaksnyvcpggyeiaeeavqaaaekvdrhpkktqdsirktentlhitfdldnktiddteysisariftpdntirvfetetksgkqgycgliavneeddlsydesfeaelsdddsedadlsndddddddddddeeevaegkpkth*
BghEfc9*	GT883675-GT883708	34	130	fnc	4	EST	BghEfc69, 5e-055; BghEfc72, 6e-009; BghEfc40, 5e-007	No significant similarity			gb|BM361736.1|	2e-45	Appressorium stage EST library of Blumeria graminis f.sp. hordei.	fnc		mkiqnmkwfiafmftpkfayadfvfncygvevtsamiqrtyllslggrvpnypeitsisylynnepivifpilgddetsiaaelyrpfliwsqsfldwgvyflgdngyeicyknpdyngytfrqiafrnl*
BghEfc10*	GT883712-GT883743, GT884367	33	109	ylc	2	EST	No significant similarity	No significant similarity			No significant similarity					mkiissttiilvtsnimlpiveagylcpnsfisdelinsvknfvqshwghqdlvhfknrlgkdrwrihintippghpgtsnsygifnsnqelvnvvertgrgyrdcdih*
BghEfc11*	GT883506-GT883535	30	115	ykc	4	EST and genome	BghEfc4, 2e-029; BghEfc50, 3e-025; BghEfc89, 5e-014; BghEfc58, 4e-009; BghEfc30, 4e-007	No significant similarity			gb|GH226504.1|	1e-53	Barley green seedling (Blumeria infected) cDNA library.	ykc		mkfisnattaalagilllapvaygnlyykcdvgdsvnleevlnmdcdaaltenrdehpriptgeshksyfftkracrdrlglacyllqvygypkkyqfsqysnmewkvcslqdir*
BghEfc12*	GT883744-GT883772	29	118	wdc	2	EST	BghEfc41, 1e-025; BghEfc78, 2e-019; BghEfc92, 1e-008; BghEfc45, 9e-008; BghEfc82, 2e-007; BghEfc6, 3e-007; BghEfc73, 1e-005	No significant similarity			gb|CA690306.1|	6e-09	Wheat seedlings 96 hr after inoculation w/ E. graminis.	seq. incomplete		mrpfqllpaitifisleilgvagywdcddyrvpdknvrdaavfafskekgsfhgypitvhaasalsrlgsirkfpvdcseenwqgehvnfyvltnrdrkfiqvvytfgdggncahvqd*
BghEfc13*	GO066120-GO066146	27	149	fsc	15	EST	BghEfc70, 2e-044	No significant similarity			gb|GH226117.1|	9e-81	Barley green seedling (Blumeria infected) cDNA library.	fsc	CL22CONTIG21)	mrfytvalllqsvsfsvanlahyqlsdiqdsqkrfscydqifdynglrddqqnayarlrqdllseitipeieaklgnlrygskvmykssvpnsryyqfstegdgdsnyfytyiliidshghisavlgrittvqsvapslrisetfctii*
BghEfc14*	GT883778-GT883800	23	121	yec	4	EST	BghEfc71, 1e-046	No significant similarity			gb|GH226199.1|	2e-65	Barley green seedling (Blumeria infected) cDNA library.	yec		mrtstvlrclftwlvtaittvqcqndyecsngvvvegdviqaalndistdspstlyaagtlyvnneylnrwwkemtvpesyhvgdtetsyrlifddnkivrsiqlvyhfrsgiqisqctev*
BghEfc15*	GT883804-GT883825	22	115	yrc	4	EST	BghEfc36, 6e-023	No significant similarity			No significant similarity					mkismvasiiaflsnfmptlaldgyrcveqnisreilmrevnqsygeaveqdpgnaffrdstlsanlefsftfpsyndpnstikvffnnrkqilrvqtflfgqihdcheiakwha*
BghEfc16*	GT883835-GT883855	21	107	ydc	3	EST	No significant similarity	No significant similarity			gb|GH226877.1|	2e-56	Barley green seedling (Blumeria infected) cDNA library.	ydc		mkitllpfiivfssiwapafasyydcngshisiskvhqaihnygnfqqnhgyllnsfrlkhtntatidyidprhqaytflvdfdqgggikrvysalgreideckymy*
BghEfc17*	GT883856-GT883876	21	126	ync	7	EST	BghEfc24, 2e-023; BghEfc47, 1e-019; BghEfc105, 6e-016; BghEfc27, 4e-009	No significant similarity			gb|CA689449.1|	4e-23	Wheat seedlings 96 hr after inoculation w/ E. graminis.	fnc		mkfsnipeittilslftslcatqgvnsgnakyncsgvifysesinastamastinigslngypapypvyglsgtapyhlfpmvkdvmvyaggvvskffliidindieqgmvyvregyegylpctam*
BghEfc18*	GT883877-GT883897	21	110	yqc	4	EST	No significant similarity	No significant similarity			gb|CA685476.1|	1e-08	Wheat seedlings 96 hr after inoculation w/ E. graminis.	yyc		mkidlasltifsslfmpalgmigyqcdrdiipselvenairgsykylyeeqydklinfdvedkinvvlshqsrfgedysfwashnkwgdligvfyrdgtfdrdcytvpfn*
BghEfc19*	GT883898-GT883914	17	112	fkc	4	EST	BghEfc22, 1e-015; BghEfc87, 2e-006; BghEfc56, 3e-006; BghEfc58, 1e-005; BghEfc81, 1e-005	No significant similarity			gb|CA687185.1|	3e-06	Wheat seedlings 96 hr after inoculation w/ E. graminis.	fqc		mkffssattaalagllllvpaangeqyfkchsgrqftmervrtyanyattrlsqtieptvdeaetrvsfefdlldsrnekyyylvqfsssestyyvfelggtywqpcsfhrn*
BghEfc20*	GT883931-GT883947	17	106	fnc	3	EST	No significant similarity	No significant similarity			gb|CA686427.1|	5e-12	Wheat seedlings 96 hr after inoculation w/ E. graminis.	fdc		mknflhlaialmsvvmpalavtfncsgykidesvvaremkkrirqndlsqstlgshsttfykyfdittsgltsssstgfrcytntgtnspdvrewdgvswtpcsqe*
BghEfc21*	GT883948-GT883964	17	129	yrc	3	EST	BghEfc34, 2e-017; BghEfc103, 3e-007	No significant similarity			gb|CA693083.1|	4e-23	Wheat seedlings 96 hr after inoculation w/ E. graminis.	yhc		mrtttliacvgtwlvslastvqcadyrcdngatiparyitsalarvreqaqngedgftlqqpgrpykatpttrssiqlywthidvdrnqsyvngeyygyevvyssnfdlyyvnafkatdtwkenliscq*
BghEfc22*	GT883915-GT883930	16	137	yec	4	EST and genome	BghEfc19, 2e-015; BghEfc30, 7e-007; BghEfc58, 1e-006	No significant similarity			No significant similarity					mkffssattaamagllllipaangsyyecnsgqifdistvrikaasatheqshtiepdvpsprerksfafdvvndqygsqwylvqytgtfptyyflrvgwhrlepctfrrsnsveigagcnetsliwnverlflfgt*
BghEfc23*	GT883974-GT883989	16	139	yec	3	EST	BghEfc60, 2e-058	No significant similarity			No significant similarity					mkflfstltgvivgllgslhvqaatyecpfgryftsddilaasssrsapdkvtyanghafnwyflnrythndefvevhglldtttrkvvpiasfagrnwrlcslgqrsdaqnandlsdfannhfdysymtaeienalsd*
BghEfc24*	GT883994-GT884009	16	129	ync	8	EST	BghEfc47, 2e-029; BghEfc17, 2e-023; BghEfc105, 3e-021; BghEfc27, 2e-015; BghEfc6, 1e-006	No significant similarity			gb|CA689449.1|	1e-27	Wheat seedlings 96 hr after inoculation w/ E. graminis.	fnc	Blgr_ctg_183502)	mkflhfteittilslfaslcatqavnsgypmyncrgvtiysdsvinsaarahgleigeingypmdmdpygvngppphksfplvpdqevysggiesfyfvivdgngqhqgvvysavggyvpcqdlvnpey*
BghEfc25*	GT884010-GT884024	15	161	fkc	14	EST and genome	BghEfc51, 1e-013; BghEfc35, 1e-007; BghEfc95, 6e-006	No significant similarity			No significant similarity					mryfnlaiilqsaalfvptladyksphinegeksfkcnkkiinasqyweeklladnlmrqrqkiivqaqgfydvfwsrretnlvlyddntasyffdhkltsiadvrksrkfefeirytlvidnfgrvcamfmneqvvgeagsslkpelkprytksfctins*
BghEfc26*	GT884025-GT884039	15	118	wqc	3	EST	No significant similarity	dbj|AK336115.1| E-value: 4e-21	T. aestivum (wheat) cDNA, cv: Chinese Spring	yec	dbj|AU250101.1|	3e-10	Lolium multiflorum cDNA clone, powdery mildew infected leaf.	frc	Blgr_ctg_012592)	mkfyhssfvsnltilslflningafsrtwqcrsgdilyeedvyshtnmnsfehfpfktiedevyentslsrgvaykvldvhpssssattfavftsnkrvavvyqqgyrnnrkfieect*
BghEfc27*	GT884040-GT884054	15	127	ync	10	EST	BghEfc105, 1e-023; BghEfc24, 2e-015; BghEfc47, 7e-015; BghEfc17, 4e-009	No significant similarity			gb|CA689449.1|	2e-09	Wheat seedlings 96 hr after inoculation w/ E. graminis.	fnc		mnllhfteiatilslfaslstaddledgyvmyncfgkkfysenvlnsvteaikhkrapirgypqsfnadcygglppytifpvpdierfdiktsglyffvvmdsrnakvgmayktthghepckdillq*
BghEfc28*	GT884055-GT884069	15	128	ysc	4	EST	BghEfc29, 5e-053; BghEfc44, 4e-018	No significant similarity			gb|CA692578.1|	3e-14	Wheat seedlings 96 hr after inoculation w/ E. graminis.	ync		mrsnrllnslgiwlvstiaavqcfgdyscsndmvisgreidaahdkaksyinnaasysrylntilyngnlnsepnsvyywflaqlktdqrnvtttyylltsttgeflgvistgdyqdigtsdtwcspy*
BghEfc29*	GT884070-GT884083	14	128	ysc	4	EST	BghEfc28, 5e-053; BghEfc44, 2e-017	No significant similarity			gb|CA684091.1|	4e-18	Wheat seedlings 96 hr after inoculation w/ E. graminis.	seq. incomplete		mrsnrllnslgiwlvstiaavqcfgdyscsndmvisgreidaahnkansyinnaasqrmylskivyngnlnsesdsvyywfitqfkadqrnvttkyylltsttgeflgvistgdyqdigtsdtwcspy*
BghEfc30*	GT884092-GT884104	13	117	yec	4	EST	BghEfc87, 6e-015; BghEfc81, 6e-012; BghEfc58, 2e-011; BghEfc63, 1e-008; BghEfc5, 1e-008; BghEfc56, 2e-008; BghEfc50, 4e-008; BghEfc38, 2e-007; BghEfc11, 4e-007; BghEfc22, 6e-007; BghEfc89, 1e-005;	No significant similarity			dbj|CJ962708.1|	5e-08	Wheat infected with powdery mildew.	yrc		mkflraataaaltgllllvpasyglmtyecvskntipiatiekyekkatvekakegdpevprgqrckakrftvrlpnretmlyllqvigpqpsyqlyeyhepkwhpcllrqgtwlas*
BghEfc31*	GT884105-GT884115	11	113	fsc	4	EST	BghEfc8, 4e-009	No significant similarity			gb|CA683530.1|	3e-18	Wheat seedlings 96 hr after inoculation w/ E. graminis.	fsc		mkflysatsasilglfttafsekifscecgyqilesdviaaarnidldakiykqeasntdrdqsrfqldavtyadglyqisaiiyiqsmtvrviqvkyrtrqekfcdliegha*
BghEfc32	GT884116-GT884126	11	141	ftc	19	EST	BghEfc65, 2e-007; BghEfc64, 7e-006	No significant similarity			gb|CA684130.1|	2e-30	Wheat seedlings 96 hr after inoculation w/ E. graminis.	seq. incomplete		mkflsisgmafilslsgsvmsmpwgqevlpvpdpvrsfsftcggsrtyhkadldryvdqalgrmntgqpitttqafqythpgpyfsayinpdlnvfrtefnreehvvfdqhgyimggmtyemvggtprfvpckfpastkfm*
BghEfc33	GT884127-GT884137	11	≥86	ydc	3	EST	Omited from analysis	No significant similarity			gb|CA688502.1|	1e-18	Wheat seedlings 96 hr after inoculation w/ E. graminis.	ydc		mkkfllhlaialmsvvtpavavmydcsgdlidgsiveaeekrvargstskvclinpdstqtfqyfdiktsgyhsneytgfrcfmgt
BghEfc34*	GT883965-GT883974	10	126	yic	3	EST	BghEfc21, 2e-017; BghEfc103, 8e-008	No significant similarity			gb|CA693083.1|	3e-14	Wheat seedlings 96 hr after inoculation w/ E. graminis.	yhc	Blgr_ctg_065992)	mrtatliacvgtwllslastvqcadyicdneaevpakfvndflsharvqarnrqsgyslenpgdvysggrnplywraiivsqdlerfngqhyeyrivydsqfnlhkleavrlngggsettfhcysy*
BghEfc35*	GT884138-GT884147	10	159	fdc	14	EST	BghEfc25, 1e-007; BghEfc51, 2e-007; BghEfc52, 3e-006; BghEfc61, 5e-006; BghEfc70, 8e-006	No significant similarity			No significant similarity				Blgr_ctg_112062)	mrfssiavifqcansfgtalaafkgyhideglksfdcdglvisepdyrdqqyrasrsiennvhphqttgdfmnaylgnfsdgrwvifsdessrrfylcnldipgtieiadnksqetsyvlvldnlgravaiftkltvtdtdmsgesltgtkyeicgivr*
BghEfc36*	GT883826-GT883834	9	112	ync	4	EST	BghEfc15, 5e-023	No significant similarity			No significant similarity					mkislvaslvailsnsmptlaldgynclgqvlshdllteeinlsydktvpqdpgnefftdssisvplvfsisfpqpdypltkvkilfnhrkqiiavqafawdkyfnceeiie*
BghEfc37*	GT884205-GT884213	9	114	yac	7	EST	No significant similarity	No significant similarity			emb|AM816383.1|	2e-26	Diurnal library Nicotiana tabacum cDNA clone.	fyc		mkflvtastaalsclfllvsaapgeyvyacgdsdlftikeaqnyaveatpngryesdpdssghdvlrahhlcrvnkyeesgyyvvravkdrlalelwkyvdgrwmpcpilsvds*
BghEfc38	GT884148-GT884156	9	111	fac	7	EST	BghEfc5, 3e-017; BghEfc46, 1e-008; BghEfc30, 2e-007; BghEfc81, 3e-006; BghEfc56, 1e-005	No significant similarity			gb|GH226262.1|	4e-11	Barley green seedling (Blumeria infected) cDNA library.	fec		mkflsaastaafsglllsasaflmnpyfacsndlniylsaidhherpdfyseaqpgdptdaqgnsctayrhtarvngvdvliliqlsyefpynrvfertetgwqecpyypy*
BghEfc39	GT884157-GT884165	9	126	fac	1	EST	BghEfc43, 2e-015; BghEfc66, 2e-014; BghEfc49, 3e-009	No significant similarity			No significant similarity				Blgr_ctg_133762)	mlsrlsllsilfglfisesaasfacpsgnifqdnevepraneiysqginldtergqrsnyqgitflgsrnsdyfafeapfsrpdisdrtykinvqypsrrfdliemtqrsstklestcdnyygyev*
BghEfc40	GT884166-GT884174	9	126	fyc	4	EST	BghEfc72, 6e-037; BghEfc69, 1e-007; BghEfc9, 5e-007	No significant similarity			gb|CA689495.1|	1e-11	Wheat seedlings 96 hr after inoculation w/ E. graminis.	fyc		mkiqnisclltilttsrlacayevfycdntaitdnhvriaysnahnaptagyprsywndyiaentslqiypiflngettintsdqvflawfgqgvswgvvrisgsgaqlcdrvdrgtslelstivt*
BghEfc41	GT884178-GT884186	9	118	wdc	4	EST	BghEfc12, 1e-025; BghEfc78, 4e-021; BghEfc92, 2e-011; BghEfc6, 3e-010; BghEfc82, 2e-009; BghEfc45, 2e-008; BghEfc73, 2e-006; BghEfc90, 3e-006	No significant similarity			gb|CA690306.1|	7e-13	Wheat seedlings 96 hr after inoculation w/ E. graminis.	seq. incomplete		mrpfqllsalaifinleaveaaaywdcdgteipernvraavvlafnyrkesfhgypatfiigstfsgvgevrqfpvedsdanwqggavkyyiltnkrgsylevfssvgsgnkctfveg*
BghEfc42	GT884187-GT884195	9	127	ysc	4	EST	BghEfc3, 2e-021; BghEfc55, 5e-021; BghEfc6, 1e-005	No significant similarity			No significant similarity					mifkdyalivatlilcpkvlasslyscngveftedyvsetveqavkryipqarqhsladndaiymyyplltsgqlyhkglkpeiyfvrieiatknfqvvmmknldyppgasvnanpplcdyienhnq*
BghEfc43	GT884196-GT884204	9	126	ykc	2	EST	BghEfc66, 1e-024; BghEfc49, 2e-018; BghEfc39, 2e-015; BghEfc77, 9e-011; BghEfc59, 4e-010; BghEfc2, 8e-010	No significant similarity			No significant similarity					mfkmrsahiaslsfifgflilesvaeykcpsqvripdsdvetraneiysrgvyldsnrtpgenqieeiefygdsgsgdlaftgdfsppfstsntykitveyspkkiiltekntfvggnieavckky*
BghEfc44	GT884084-GT884091	8	128	yyc	4	EST	BghEfc28, 4e-018; BghEfc29, 2e-017	No significant similarity			gb|CA683222.1|	1e-14	Wheat seedlings 96 hr after inoculation w/ E. graminis.	ync		mhsnrllsclgiwlisiiglvqciteyycgnnvvisqeliqsvseiaiselragvtwhtslsgiiyrgnlcglpnptyrwfiqqsedensevvmkyfllvsascevqgvistgwrkklgeddtwctea*
BghEfc45	GT884214-GT884221	8	119	yrc	4	EST and genome	BghEfc73, 1e-043; BghEfc6, 1e-013; BghEfc90, 7e-011; BghEfc41, 2e-008; BghEfc78, 4e-008; BghEfc92, 6e-008; BghEfc12, 9e-008; BghEfc82, 3e-007	No significant similarity			No significant similarity					mklltlastiaafsllnqvdanaeyrcqghtftadyihtvaayawrvelnthgsfpqvaqlapqssgygparqfplltsgqiwqggscnyvvnsnrdrtvlevyefinnswefcratnl*
BghEfc46	GT884225-GT884231	7	112	fdc	4	EST	BghEfc81, 2e-012; BghEfc38, 1e-008; BghEfc87, 8e-006	No significant similarity			gb|CD058066.1|	8e-06	Barley rachis EST library.	fvc		mkfsntasmaalaglsllipavhgtlmfdcgndarfltstvmeylsiataasiedddppyaqgqvngayrftkninnvnrtflvqstnihpfyrffeitsghyecplkehya*
BghEfc47	GT884232-GT884238	7	123	fnc	10	EST	BghEfc24, 2e-029; BghEfc17, 1e-019; BghEfc105, 6e-018; BghEfc27, 6e-015; BghEfc6, 1e-006; BghEfc92, 2e-006	No significant similarity			gb|CA689449.1|	6e-24	Wheat seedlings 96 hr after inoculation w/ E. graminis.	fnc		mkllhfteitailslfvslcatqgiddgyemfncrgvkfysqsitnsatrahnarlgsintypkvyhgtaggpgphrifpmvrdeevysggplsfyflivdaqgqqqgvvqtlagghmpceay*
BghEfc48	GT884239-GT884245	7	110	wdc	4	EST	No significant similarity	No significant similarity			gb|CA684242.1|	1e-24	Wheat seedlings 96 hr after inoculation w/ E. graminis.	wdc		mklihiissvaifclpalavndwdceqayisadalealmnsvarnreerergsffgassehyftvlrngddldyarakfeisfnnefkvgqllmniddvitrcvdtntrr*
BghEfc49	GT884246-GT884252	7	123	ykc	2	EST and genome	BghEfc43, 2e-018; BghEfc66, 3e-016; BghEfc39, 3e-009; BghEfc59, 9e-009; BghEfc77, 4e-007; BghEfc2, 5e-007	No significant similarity			No significant similarity					mrsphlvylsvifgffifeiaavykcpsqqyiddftintaannlyekglqfnfgrhpgqsecggiifsgstathdltftrafrppfttvmsyklqvshpskqitliecgiteegytekacqkq*
BghEfc50	GT883536-GT883541	6	115	ykc	4	EST and genome	BghEfc4, 2e-026; BghEfc11, 3e-025; BghEfc89, 8e-014; BghEfc58, 1e-008; BghEfc30, 4e-008; BghEfc81, 9e-007	No significant similarity			gb|GH226504.1|	2e-21	Barley green seedling (Blumeria infected) cDNA library.	ykc		mkfistattaalagilllapatygnryykcelsdpvseadvikmvsdrtleknadihpkvptgeshksymfmkrtyanrpritaylvqvygdpkeyqlslhaggrwhlcsledes*
BghEfc51	GT884253-GT884258	6	155	fic	16	EST and genome	BghEfc25, 1e-013; BghEfc35, 2e-007	No significant similarity			No significant similarity					mrfsnlaiiiyaarfisaasnyktahigeerkgficngeyfyeaqyrevrtqalkvmknsdmtafpagelekifeaeqperlmmydngdakghylflipsltrvqtrrsyslesqfnfllddsgrvcafmvwkkktatrgtsteeptyevcsiss*
BghEfc52	GT884259-GT884264	6	156	fqc	13	EST	BghEfc95, 3e-007; BghEfc35, 3e-006; BghEfc61, 6e-006	No significant similarity			gb|CK566321.1|	3e-06	BarleycDNA clone. Approximately 5% of the clones correspond to cDNA from the fungi B. graminis hordei.	fdc		mrissiatiiqvasvfvttlaghamtnynevngfqcedryisqgeisnarlsmtrvaeheifrplndrlneamrdpndnrylmfqndyaghyefyflssieqvfsnsdqqiikynyilvvddyghstamfrretvhttvssqgwlypdntilctiy*
BghEfc53	GT884265-GT884270	6	228	fqc	3	EST	No significant similarity	No significant similarity			gb|CA684364.1|	5e-34	Wheat seedlings 96 hr after inoculation w/ E. graminis.	fqc		mmhlfmtgvflkvifvivhlstlsegrgfqcsagvivdqdlesirqlacnslqtgnrkssvdnnsqgneevgyewklpkplaleqvnggmitqlqltekceitsitvsskenesqvcpkemairkrqngtvicqgvlfrsqglidsaarycsygrvrrddvlgfppdytpavfstvnhymaevpyydkvndydydkltyvvfdescrivgamvfadykfrscefeyrg*
BghEfc54	GO066161-GO066166	6	120	ykc	4	EST	BghEfc96, 2e-017	No significant similarity			gb|GO066165.1|	4e-56	Bgh cDNA from mixed barley epidermal cells / Bgh haustoria library.	ykc	CL134CONTIG11)	mkifslislaailshltpaiaissykckdkvigpiplqqlideefrrqnktvgpgpadevcvtinfiltlkhqknhvnvyftieankqkeivnltayvnnqnpvceptteephfntlldi*
BghEfc55	GT884271-GT884275	5	122	fdc	1	EST	BghEfc42, 4e-021; BghEfc3, 1e-012; BghEfc6, 7e-006	No significant similarity			No significant similarity					mkpinhasilailgffqasgalsfdcngvqftddyvsrsvdwattkfeapldekhrlefdaryfyypllasgeiykfgmarenhyvrvervsrarqvvrvsdasqppnsrvnenpmlcssvd*
BghEfc56	GT884276-GT884280	5	112	fkc	4	EST and genome	BghEfc63, 5e-019; BghEfc5, 4e-012; BghEfc87, 7e-012; BghEfc30, 2e-008; BghEfc81, 8e-008; BghEfc19, 3e-006; BghEfc38, 1e-005;	No significant similarity			gb|CA684959.1|	3e-29	Wheat seedlings 96 hr after inoculation w/ E. graminis.	yrc		mkffssastaaltcllslvpvahgepyfkctqntiftmaelqrdkvyfletnakhgdplgpngeaypthrysmipnrgytttylfqlvdeaptfrvfekqsgefypcnlien*
BghEfc57	GT884281-GT884285	5	136	yec	4	EST and genome	No significant similarity	No significant similarity			gb|CA692777.1|	4e-25	Wheat seedlings 96 hr after inoculation w/ E. graminis.	yec		mklylskllilifylvgpaiavmryecrrhyftsdavkgavsrairfgshlektktlfgeprykvfidlifdgsgsaafaiitrrshkvksvmvrdeegqwetcsygftfctnldragwtyipgatgpgcscgdmg*
BghEfc58	GT884286-GT884290	5	113	ykc	4	EST and genome	BghEfc30, 2e-011; BghEfc11, 4e-009; BghEfc87, 6e-009 BghEfc50, 1e-008; BghEfc81, 1e-008; BghEfc89, 2e-008; BghEfc4, 6e-008; BghEfc22, 9e-007; BghEfc19, 1e-005	No significant similarity			No significant similarity					mkffsvatvvalagllpllptvygegyykcpstktfgesdimeyehlpspdnndsshpevpagqtcssylfsgdsfdigmkfylfqiigktpkyrlfeftsdswtkcrfrkqn*
BghEfc59	GT883391-GT883394	4	139	yrc	4	EST and genome	BghEfc2, 3e-065; BghEfc77, 8e-023; BghEfc43, 4e-010; BghEfc66, 2e-009; BghEfc49, 1e-008	No significant similarity			gb|GH226686.1|	5e-52	Barley green seedling (Blumeria infected) cDNA library.	fqc		mkffcltfvstfssllvsvnagsfyrcpsksyiffelvmgrareiyyklnaegatiqpgqnmlggtaiwgsmedgdlfyevpfvpdfkttnkykisinaasteiylrettqdstgdcstgppevhppsnkvtdwlwkry*
BghEfc60	GT883990-GT883993	4	139	fec	3	EST	BghEfc23, 2e-058	No significant similarity			No significant similarity					mkflfstltgvivgllgslhvqaatfecpfgryftsddilaasssrsapdkvtyqnghtinwyflnrythndefvevhglidittkkeapiasfagrswrlcsrgqrsaaqnsndlrdfanshfdysymtedirkalsd*
BghEfc61	GT884291-GT884294	4	157	fhc	14	EST and genome	BghEfc80, 4e-008; BghEfc98, 1e-007; BghEfc91, 2e-007; BghEfc95, 2e-007; BghEfc35, 5e-006; BghEfc52, 6e-006	No significant similarity			gb|CA689435.1|	2e-10	Wheat seedlings 96 hr after inoculation w/ E. graminis.	fhc		mhfsylalilqstsffvtiraahttshideqlkefhcgeyllkqenyadlqkseitameipifwnlsagvrramgdtddkrivlygdskldelkffnlktllrnyeesgknifkgyylildqssrvsgiiertfetnlrpnlknppretfcmcridv*
BghEfc62	GT884295-GT884298	4	134	flc	21	EST	BghEfc64, 3e-017	No significant similarity			gb|BI954826.1|	4e-54	Barley green seedling (Blumeria infected) cDNA library.	flc		mklftasgvatlfsilapvtavsvpnsgrgitvpnpdrnfsflcengrsyakdyligkveeainimrhpnthydypvqlnhlhyhilgplwyypvnlpapadfvvfntnsriagvatyvdlpygertfracsln*
BghEfc63	GT884299-GT884302	4	112	fqc	4	EST and genome	BghEfc56, 5e-019; BghEfc87, 2e-009; BghEfc5, 1e-008; BghEfc30, 1e-008; BghEfc81, 2e-006	No significant similarity			No significant similarity					mkffssastaalafllslvpvalgdsyfqcthnqnfnleqlrsgkslfkkskvmpgdplgprgeyyrtnrttlilpegvqvsyifqliggpqtfrvyeysggvfkpcpfied*
BghEfc64	GT884303-GT884306	4	134	fsc	21	EST	BghEfc62, 3e-017; BghEfc32, 6e-006	No significant similarity			gb|CA691709.1|	4e-19	Wheat seedlings 96 hr after inoculation w/ E. graminis.	flc		mkffaitgvstlfcvlapvtamsrlgrtaaspvpdpnqefsfscpnsrvyeknhliqvvqtarqlmdqndtdngypstfnqlsyditgalwhhplegglggqdfvifntdnvivgvatrnvfndrvvfrscqit*
BghEfc65	GT884307-GT884310	4	146	ftc	22	EST	BghEfc32, 2e-007	No significant similarity			gb|CA684321.1|	5e-10	Wheat seedlings 96 hr after inoculation w/ E. graminis.	fsc		mkflsavvgvllysssipvqamyspaqsntiqpvpvqdynltftcgttlytngpigrtlgrvyktrreskpypmefnaiqyrvsttvyifpllpsfrlysdeknpehflvfnddklilggvylmetsegrvfrpcyfpmktqfltt*
BghEfc66	GT884311-GT884314	4	126	ytc	2	EST	BghEfc43, 2e-024; BghEfc49, 3e-016; BghEfc39, 2e-014; BghEfc77, 7e-014; BghEfc2, 6e-010; BghEfc59, 1e-009	No significant similarity			No significant similarity					mrfphlvhlsvifgfftfesaayytcpsgiliqndtvrsraqeimnlgvqldvhrtpgqvemsnitfygskaggdlwftsdfnppittentfkisisypgeeivltefqkfgsgsqegtcdvsvem*
BghEfc67	GT883324-GT883326	3	124	ytc	4	EST and genome	BghEfc1, 2e-014	No significant similarity			No significant similarity					mknlsfvslalflshlmpvlavkdytcggvvipakkirkeikkkyyslpiqydhqysatgerdrvsfdfvppakglqescqlfvisylhlkagssklsvdigydmrleitsmtvtrdsqvidcy*
BghEfc68	GT883671-GT883673	3	123	yrc	7	EST	BghEfc7, 2e-032	No significant similarity			No significant similarity					mqffrsalvvslsmlsvsaiildgvyrcpglgydldakevaqkvdsininaekedwydfeengvqykniyhsvvensevakhifikanknkdvvavgvhqtsemiqcqhipaevhsnktsalk*
BghEfc69	GT883709-GT883711	3	130	fnc	4	EST and genome	BghEfc9, 5e-055; BghEfc72, 1e-009; BghEfc40, 1e-007	No significant similarity			gb|BM361736.1|	9e-54	Appressorium stage EST library of Blumeria graminis f.sp. hordei.	fnc		mkiqnmksfialmftpkfayadyvfncygldvtrelirrayllsmngyvpdypvitsisylynnepigifpilgddetsiaaelyrpfliwslsfldwgvyflgdngyeicyknpayngytfrqiafgnl*
BghEfc70	GT883775-GT883777	3	150	fnc	17	EST and genome	BghEfc13, 2e-044; BghEfc35, 7e-006	No significant similarity			gb|GH226117.1|	5e-50	Barley green seedling (Blumeria infected) cDNA library	fsc		mrlytialllqsvsfsvadlanyqlpdiqdsqksfnclgqvfgyrglkdyiskakgyisqgllyeitipeiearlgnlphesrvmykssepdskyyqlsiqgdgegssfytyvlildshghlsailwkvttvqsvatgisvienfctisq*
BghEfc71	GT883801-GT883803	3	124	yhc	4	EST	BghEfc14, 1e-046	No significant similarity			gb|GH226199.1|	1e-54	Barley green seedling (Blumeria infected) cDNA library.	yec		mrtstllrclftwlvtaittvqcqndyhcsnnivvkgdviqralndistdststlyaagtlyvndvfvnrwwkemivpesyyvggtdtsyrliyddnkfvrsiqlvyhfrlgirisqcteviee*
BghEfc72	GT884175-GT884177	3	127	fyc	4	EST and genome	BghEfc40, 6e-037; BghEfc69, 1e-009; BghEfc9, 5e-009	No significant similarity			gb|CA689495.1|	4e-10	Wheat seedlings 96 hr after inoculation w/ E. graminis.	fyc		mkiqnisclltilttsrlacaynvfycgntaitdehvrtaynnalnsaipgyprsyknddiaynttlkiyplflngetrinssyqcylawvgqeiawgvviisdmgtqscervdfepflqlstivfg*
BghEfc73	GT884222-GT884224	3	119	yrc	4	EST and genome	BghEfc45, 1e-043; BghEfc6, 2e-010; BghEfc90, 1e-009; BghEfc41, 2e-006; BghEfc92, 3e-006; BghEfc78, 1e-005; BghEfc12, 1e-005	No significant similarity			No significant similarity					mklftvastiaafsllnqvdanaeyrcpgntftahyihtvaayawrielythgeyphvaqlapqssehgparqfplllasqiwqggsyhhvvisnqartvlevyewrnntwefcrgtni*
BghEfc74	GT884315-GT884317	3	114	wdc	4	EST and genome	No significant similarity	No significant similarity			No significant similarity					mklihiissvvifslsvlatndwdcrgntiyaytidremywcfhkysltnpsdyinipehhifktefkvpgsnpsgarfefrfnkdyvisyfvykyngqifdcnrlttstmasd*
BghEfc75	GT884320-GT884322	3	111	ync	2	EST	No significant similarity	No significant similarity			No significant similarity					mkfitlasltavlcitfpgnvmgdyncngrhipisllqenvnsacasfaavnpnflntnpenkiythkflykvpetinevyiivfyfnkrkqityveatfqgitvsclris*
BghEfc76	GT884323-GT884325	3	111	yvc	4	EST and genome	BghEfc88, 2e-006	No significant similarity			gb|BI952974.1|	1e-54	Barley green seedling (Blumeria infected) cDNA library.	yvc		mkllhqasiiailchlvtvsatrhyvcpqgktfeeeyieglrddviyrrqtllrvigvhdtrplyeienvtvgsvthyfvlsidlstmafqvmekagdnylecdlrvklgk*
BghEfc77	GT883395-GT883396	2	135	yrc	4	EST and genome	BghEfc59, 7e-023; BghEfc2, 9e-023; BghEfc66, 8e-014; BghEfc43, 1e-010; BghEfc49, 4e-007	No significant similarity			gb|GH226686.1|	2e-27	Barley green seedling (Blumeria infected) cDNA library.	fqc		mklfcltfmsvllsfsasvnaaifyrcpssilistkyplaraqeilqkvkmmafqgplgqktvngitisgsmeggdliytgefvpnfktenkykisingittdmyltettpnsteectirsaegssqpirvhtwf*
BghEfc78	GT883773-GT883774	2	118	wdc	2	EST and genome	BghEfc41, 4e-021; BghEfc12, 2e-019; BghEfc6, 5e-011; BghEfc45, 4e-008; BghEfc92, 3e-007; BghEfc82, 4e-007; BghEfc73, 1e-005	No significant similarity			gb|CA690306.1|	6e-10	Wheat seedlings 96 hr after inoculation w/ E. graminis.	seq. incomplete		mrpfqllpaitifisleilgvagywdcngtlilyenvraavdfafscspgsfyeypsiyrsqppwpglgqlrefpitasgklwqgeyiayyilatqdtsycqvfateglgyecthilg*
BghEfc79	GT884318-GT884319	2	≥84	wdc	4	EST	Omited from analysis	No significant similarity			No significant similarity					mklihivssvvifslsvlatndwdcrgntvyayiidretadtftnhctgldtnyceinagdifeakfqiagsnppgarvevnfn
BghEfc80	GT884326-GT884327	2	157	fdc	14	EST and genome	BghEfc61, 4e-008; BghEfc95, 2e-007	No significant similarity			gb|CK566321.1|	8e-51	Barley cDNA clone. Approximately 5% of the clones correspond to cDNA from the fungi B. graminis hordei.	fdc		mrfssiaiilqsasvfvtilaiqttrhidedkkrfdcnvglletygirttysvpqsqrlmralyplqnakldellqmpndqrtvlysdglspiyrfhemnyfsehktsgaktidrdhievvdqndrqcavvlrevtrnlesqgsvedvvtfvfcnik*
BghEfc81	GT884328-GT884329	2	112	fkc	4	EST	BghEfc46, 2e-012; BghEfc30, 5e-012; BghEfc5, 3e-010; BghEfc58, 1e-008; BghEfc56, 8e-008; BghEfc87, 9e-007; BghEfc50, 9e-007; BghEfc63, 2e-006; BghEfc38, 3e-006; BghEfc19, 1e-005	No significant similarity			dbj|CJ962708.1|	3e-29	Wheat infected with powdery mildew	yrc		mkvllaastaglaaflllvptayglhnfkcnsrrifaysvivgytdsatyeqiqagdphfagghtygayrftdylpdgsprnylvqlvnvnpyyrlfessggrwhictmegs*
BghEfc82	GT884330-GT884331	2	117	wqc	3	EST	BghEfc92, 2e-039; BghEfc41, 2e-009; BghEfc12, 2e-007; BghEfc45, 3e-007; BghEfc78, 4e-007; BghEfc6, 2e-006	No significant similarity			No significant similarity					mklfqatatiavvsnmvtcvtavywqclsvsfrepvvveaatsawsnglnsvsnypktcfwedpsgideifrsspmnanglpwtsgpanyyvvsnsdrsrikvfsnldggyqcnliq*
BghEfc83	GT884333-GT884334	2	118	wtc	3	EST and genome	BghEfc84, 9e-014	No significant similarity			gb|CA684433.1|	9e-19	Wheat seedlings 96 hr after inoculation w/ E. graminis.	wtc		mktfipklaivlfslvvpaladgwtcagsdfdgdqvrgqarhwvdqqktkfsdfqthdgvqlchfelgegnqltqsftgfraycdepgdvynvrywdvssrtwvlcthydidfesdyr*
BghEfc84	GT884335-GT884336	2	108	wtc	3	EST and genome	BghEfc83, 7e-014	No significant similarity			gb|CA684433.1|	2e-08	Wheat seedlings 96 hr after inoculation w/ E. graminis.	wtc		mktfvpklaiallslvvpaladgwtcagrnyegvnvraqarhwvgegnlkgsdfrasnrsklhffevgeglilteckcisiesnshnadllcvtksmyrgprllhfdr*
BghEfc85	GT884337-GT884338	2	64	ydc	2	EST	No significant similarity	No significant similarity			No significant similarity					mkiqsftrlmvflglslsgcaaapydcdgihitmndvsrtynlvnsrkyesqlfiislgkllql*
BghEfc86	GT884339-GT884340	2	174	ydc	10	EST	No significant similarity	gb|AF333767.1| E-value: 5,00e-18	Blumeria graminis f. sp. hordei (Bgh) BIG2 precursor mRNA, complete cds	fnc	gb|DN180991.1|	1e-17	Barley cDNA clone. Approximately 5% of the clones correspond to cDNA from the fungi Bgh.	fsc		mrltsvivivaflsaqvfaqykvarkqnydcgvklrlkssqidtamtrmeqvyrssspscnkkptllnkcckicvryltyrgtnfpppvndeillqnvirfsllrkkllnryyvvarcshthgcsflgiirrplyklreikcsliqkdkpasralvsfpqpvappgsappysrh*
BghEfc87	GT884341-GT884342	2	119	yec	4	EST and genome	BghEfc30, 6e-015; BghEfc56, 8e-012; BghEfc63, 2e-009; BghEfc58, 6e-009; BghEfc5, 4e-008; BghEfc81, 1e-006; BghEfc19, 2e-006; BghEfc46, 8e-006	No significant similarity			gb|BI953437.1|	1e-05	Barley green seedling (Blumeria infected) cDNA library.	fec		mkflstpltvapagflllapavygenyyeclndqkfseqtimnrgrsatidgarygdpkgpneetckasrfsittasgvsttylvqaidnpssyrvyelqdfqwiechlrqgstnrgrw*
BghEfc88	GT884343-GT884344	2	107	ykc	4	EST	BghEfc76, 1e-006	No significant similarity			gb|BI954315.1|	3e-06	Barley green seedling (Blumeria infected) cDNA library.	yvc		mrllplasfialfghlmtvsayneykclsgvrfykhqihelktqilehrnghqltfveldgdmpvyefenqningvkhlyqikvnlttenlwvmevingvrhycnpt*
BghEfc89	GT884345-GT884346	2	115	yrc	4	EST	BghEfc11, 5e-014; BghEfc50, 8e-014; BghEfc4, 6e-012; BghEfc58, 2e-008; BghEfc30, 1e-005	No significant similarity			gb|CA685267.1|	5e-14	Wheat seedlings 96 hr after inoculation w/ E. graminis.	yrc		mklisststmalagllllipasygskqyrcprgdpiskedvlryskghsesfnldeypltpagkkysstyftsplgapltyaaayviqvydkppqyqlaqynmgvwtvctveesq*
BghEfc90	GT884347-GT884348	2	117	ytc	3	EST and genome	BghEfc45, 7e-011; BghEfc73, 1e-009; BghEfc6, 2e-008; BghEfc41, 3e-006	No significant similarity			No significant similarity					mysklaivsaviaiaqlaaagsytcrdgqsftegyvntiaaycfdmdeesyagypkkyeneqlgpscdqfrmyplvpggsewgggsfqyfvasdsgrqtkrvyqrsrrfdedcpytr*
BghEfc91	GT884349-GT884350	2	124	ytc	5	EST and genome	BghEfc95, 3e-013; BghEfc61, 2e-007	No significant similarity			No significant similarity					mkqqiiywlipllylstveskiedytclqvkikakyvekaldflknpdnqmyrmpmtfwtcesdhycyisalhtddtsferrsttpyyvvvdcnndfrgvvvsigtgyhqctpkrpaviirasn*
BghEfc92	GT884332	1	117	wqc	3	EST and genome	BghEfc82, 2e-039; BghEfc41, 2e-011; BghEfc12, 1e-008; BghEfc45, 5e-008; BghEfc78, 3e-007; BghEfc6, 3e-007; BghEfc47, 2e-006; BghEfc73, 3e-006	No significant similarity			No significant similarity					mklfqatatiavvsnmvtcvtavywqcldvkfswgvvvdaansawsfrlnsvsnypkacfwgdssgddqefrsfpinsntmpwtsgpvyyyvvsnsdrsrikvfadlnggfecnliq*
BghEfc93	GT884351	1	152	fdc	14	EST and genome	No significant similarity	No significant similarity			gb|CA685640.1|	3e-18	Wheat seedlings 96 hr after inoculation w/ E. graminis.	fnc		mrltslavilqsasffvtifavgtkshineedkefdcsgrkflpaeynhvermqltdpvnelgltmdgiykdllqdrtekgmcafkdkddgyykyfqlinlwtsrkvengnamysyilvsdrnnranamikrmtiyavdgtskesysickir*
BghEfc94	GT884352	1	126	fdc	13	EST and genome	BghEfc95, 2e-018	No significant similarity			gb|CD058066.1|	8e-06	Barley cDNA clone. Approximately 5% of the clones correspond to cDNA from the fungi Bgh.	fvc		mrfsstaiifqcasifvtivigsstdhineqsksfdcdgiivgheqlsivgheqlsqkrdliqrpligskpmtfskiypekyyeivylyqspkkyvkfgyddparlsvfrlpkmlqckiqifptsk*
BghEfc95	GT884353	1	117	ffc	14	EST and genome	BghEfc94, 3e-018; BghEfc91, 3e-013; BghEfc80, 2e-007; BghEfc61, 2e-007; BghEfc52, 3e-007; BghEfc25, 6e-006	No significant similarity			No significant similarity					mrlsriamifqsasiyttslaaryaahpqenykiffcdvefeqemyarierekitdtgtiqtlnqelnrlvadtthqrfvqfydtdnggy eyfnfptrsrsmtilcipssyltivnr*
BghEfc96	GT884354	1	155	fhc	14	EST and genome	BghEfc54, 2e-017	No significant similarity			No significant similarity					mrfsrmaiifhsasicttslaaqssrhinekskvfhcnsdinqrqysrtphykiqdpdtiqglneelsylvadtydtrtvqfydqdngdyeyfnlseicdrfqeqdgsvviehilvndrqgracammmlttvipltnwdgqspqryyslcavgsg*
BghEfc97	GT884355	1	121	fkc	4	EST and genome	No significant similarity	No significant similarity			gb|GO066164.1|	4e-17	Bgh cDNA from mixed barley epidermal cells / Bgh haustoria library.	yec		mksfslislaailshltpaiaissfkcgesvigpatiqdvinnafatnqqslvpgsddkvslktyfdvpvmlksnqvivrfelgansrreavyliatvngqkipctpttekpdynevlars*
BghEfc98	GT884356	1	48	flc	4	EST	BghEfc61, 7e-008	No significant similarity			No significant similarity					mkffssastaalacllslvpvvlgvpyflcrddqkftldyiqsfksnc*
BghEfc99	GT884357	1	102	frc	14	EST and genome	No significant similarity	No significant similarity			gb|CA684152.1|	7e-27	Wheat seedlings 96 hr after inoculation w/ E. graminis.	flc		mrfssiaiifqsanifltalavyttghiseeskifrcrqrditerdfastqrkeithvandkiswswtsqlsdlmtdsrnqnvvlfgkksevskfyilwkev*
BghEfc100	GT884358	1	66	fvc	12	EST	No significant similarity	No significant similarity			No significant similarity					msslnrkieirllwllfpaqlirssqtpveseirlfvcvarselmkrqsndgkfiglislvtrrny*
BghEfc101	GT884359	1	102	ydc	1	EST and genome	No significant similarity	No significant similarity			No significant similarity					mkitpasitllsflvpalgltgydcqghfisvnvinhainsdissksgrhsyqenaglhpenrsarisynvdgdpywgawveygqnkeilevysssgkcgpc*
BghEfc102	GT884360	1	90	yic	4	EST	No significant similarity	No significant similarity			dbj|AU250347.1|	9e-13	Lolium multiflorum cDNA clone, powdery mildew infected leaf.	ylc		mrlvetltavplifsvyvsaehgyicsdaegnanttynkafveeslcsrqrivsgqtcgkrrgekvspglgrlgrlwlqrdcftleisrk*
BghEfc103	GT884361	1	86	ykc	3	EST and genome	BghEfc34, 7e-008; BghEfc21, 3e-007	No significant similarity			No significant similarity					mklqtitqliaflclsptfsaaqdykcgnqkikskdikkglknlatpsltlqktviqslyfgngqtcyianiplsnyngergkqis*
BghEfc104	GT884362	1	113	ylc	9	EST and genome	No significant similarity	No significant similarity			gb|CA693083.1|	2e-06	Wheat seedlings 96 hr after inoculation w/ E. graminis.	yhc		mrtatllaffgtwlgslagivrfepqylcgndvhipvshvnssldqaqeqaincqqgfnigspgylydgkpknramanprigqpvncigalsmfrkvsdssivsfyhhacfwl*
BghEfc105	GT884363	1	113	ync	4	EST	BghEfc27, 1e-023; BghEfc24, 3e-021; BghEfc47, 6e-018; BghEfc17, 5e-016	No significant similarity			gb|BI954462.1|	4e-25	Barley green seedling (Blumeria infected) cDNA library.	ync		mkssalvffaallsyampvlgaihyncldayipkteidervrakyqdlvaqgtrpdqfqagstfghvsynresvlnrhgsmeitvkfdkskniisvkalysgnnyncqvfdwe*
BghEfc106	GT884364	1	121	ync	8	EST	No significant similarity	No significant similarity			gb|CA689449.1|	2e-13	Wheat seedlings 96 hr after inoculation w/ E. graminis.	fnc		mnllyfteiatilslftllctatgldegyemyncygqtfysnnvyntalksfkmsigesegyprnyeapgldgtppytifpilnevlfkiaspkpyyflvvdgegaqagmvyetshgyvac*
BghEfc107	GT884366	1	112	yvc	4	EST	No significant similarity	No significant similarity			No significant similarity					mrllplasfialmshlisvsaeykyvcpskikfttaridmlrndissgsitegvliitssglrvltyifdrkiidgvaydfmvtvnyrdkltrvyekesehtricelifvld*
a)Bgh Effector candidates encoded by EST contigs. The initial 35 Y/F/WxC-effector candidates identified are indicated with an asterisk (*).
b)GenBank accession numbers of EST sequences making up the Bgh contig sequences.
c)Number of ESTs representing each contig.
d)Length of predicted amino acid sequence.
e)Amino acid sequence of first Y/F/WxC-motif.
f)Position of first Y/F/WxC-motif downstream from the predicted signal peptide cleavage site, predicted using Hidden Markov Models (www.cbs.dtu.dk)
g)Origin of sequence (own EST and genome sequence at http://www.ncbi.nlm.nih.gov).
h)BLASTP within 107 mature Bgh Y/F/WxC amino acid sequences. E-values >1e-5 were not considered significant.
i)TBLASTN to "nucleotide collection (nr/nt)" (http://www.ncbi.nlm.nih.gov) 5/9/09. E-values >1e-5 were not considered significant.
j)The species origin of the identified sequence and description of the sequence.
k)Amino acid sequence of first Y/F/WxC-motif if present in TBLASTN hit.
l)TBLASTN to "non-human, non-mouse (EST_others)" (http://www.ncbi.nlm.nih.gov) 2/9/09. E-values >1e-5 were not considered significant.
m)E-value of the TBLASTN EST_others search.
n)Species origin of the identified EST and description of the EST library.
o)Proteins identified in previous proteomics analyses. 1)Proteins in isolated haustoria: Godfrey et al. (Proteomics 9, 3222-3232, 2009). 2)Proteins in epidermal strips with haustoria: Bindschedler et al. (Mol. Cell. Proteomics 8, 2368-2381, 2009).
p)Derived amino acid sequence of Bgh contig. N-terminal signal peptides, predicted using Hidden Markov Models (www.cbs.dtu.dk), are indicated by underlining. Y/F/WxC-motifs are indicated in red. Sequence derived from genomic sequence is indicated in bold.
