# Supplementary material for: Powdery mildew fungal effector candidates share N-terminal Y/F/WxC-motif
Source: BMC Genomics. 2010 May 20;11:317. doi: 10.1186/1471-2164-11-317 (PMC2886064; doi:10.1186/1471-2164-11-317)
Supplement: Additional file 5 — Table S2. Pgt Y/F/WxC-effector candidates. Data assembly related to the 178 wheat stem rust fungal Y/F/WxC-proteins. [file 1471-2164-11-317-S5.XLS]

## Sheet: Table S2
Table S2. Pgt Y/F/WxC-effector candidates.
					Nucleotide collection (nr/nt)			Non-human, non-mouse (EST_others)				Bgh Y/F/WxC	Pt Y/F/WxC
Pgta)	Lengthb)	Motifc)	Positiond)	BLASTP within 178 Pgt Y/F/WxCse)	TBLASTN to "nt. collection (nr/nt)"f)	Species and descriptiong)	Motifh)	TBLASTN to "EST others"i)	E-valuej)	Description and speciesk)	Motifh)	BLASTP to 107 Bgh Y/F/WxCsl)	BLASTP to 57 Pt Y/F/WxCsm)	Motif in Pt seq.n)	Amino acid sequenceo)
PGTG_05051	77	fdc	1	No significant similarity	No significant similarity			No significant similarity				No significant similarity	No significant similarity		mhaqfakiyqitllaclmqliaqssafdctdteaclvksrdgksfkfflprlvsktatctkagstasccpgkdipvs*
PGTG_09315	88	fdc	1	PGTG_17881, 4e-039; PGTG_11952, 1e-038	No significant similarity			gb|ES322119.1|	1e-05	Ps188 Wheat stripe rust fungus cDNA library Puccinia striiformis f.sp. tritici cDNA 5', mRNA sequence.	ysc	No significant similarity	No significant similarity		mhffkssivilaatcklalafdchspygaggcldtvagsvdilspalqpngrgttyflcekglneccldatfkippgripdpnkcqlg*
PGTG_18313	90	fhc	4	No significant similarity	No significant similarity			No significant similarity				No significant similarity	No significant similarity		mkfwspiillftfshftaaiqpfhcgkkslhpfptcgyvnqgvyhlapsstsqcadtqicycchiqygtwaatspkeydnelrtqckpal*
PGTG_00968	94	ftc	23	No significant similarity	No significant similarity			No significant similarity				No significant similarity	No significant similarity		mptiksiflftfacllsapmvkgsprmdpassgcahsirstaskdftcqatyicyagyshpcgygltgeveqscrkhavvnpragerrkytdms*
PGTG_06817	95	fec	5	PGTG_04499, 1e-021; PGTG_04539, 2e-013; PGTG_17534, 7e-013; PGTG_04524, 5e-006	No significant similarity			No significant similarity				No significant similarity	No significant similarity		mqflgiskgplvvfmylivactantpyfecstypycvnkdisvspmkytfalaiqtlisdstwschgvnlpgrdianvccvhptglncteveghl*
PGTG_15339	95	ftc	4	PGTG_17744, 2e-056	No significant similarity			No significant similarity				No significant similarity	No significant similarity		mqlstlaifavaygtvavdaltpftcndwithryigqcghqsgsnyilrdaeswpgneplqftrcrdtsyccgqdmalgrgitkqelddnctdmt*
PGTG_17744	95	ftc	4	PGTG_15339, 2e-056	No significant similarity			No significant similarity				No significant similarity	No significant similarity		mqlstlaifavaygtvavdaltpftcndwithryigqcghqsgsnyilrdaeswpgneplqftrcpdtsyccgqdmalgrgitkqelddnctdmt*
PGTG_12826	96	yac	13	PGTG_05423, 3e-042	No significant similarity			No significant similarity				No significant similarity	No significant similarity		mnvikfallafvfgvsnvmsknlkpcggntpayacaddpsrspdpliyipptdldctltpsevpwccpqgaispnhpsklgyaidhgcqkrqprvq*
PGTG_04297	98	fpc	1	PGTG_00719, 2e-045	No significant similarity			No significant similarity				No significant similarity	No significant similarity		mqfgnlsilfasimlmgpaayvaafpcpeglspfyvinfdhkanpdgrlirafksddkepvdskacckvdqkglpgpyepghytltipqykkacpggk*
PGTG_00523	99	wgc	12	No significant similarity	No significant similarity			No significant similarity				No significant similarity	No significant similarity		mnliiigimlvtfassdvikppvyplkwgcdnfqvngvdfsfpgcevefevndvpkdtkdcpkkklrrccnmlaskavsyggdcvnapkrghihppdqd*
PGTG_00719	99	fpc	1	PGTG_04297, 2e-045	No significant similarity			No significant similarity				No significant similarity	No significant similarity		mqfgnlsilfasiimlmgpaayvgafpcpeglspfyvinfaphakpdgrliraikpndqelvdskacckvdqtclpdpyepghysltipqykkacplgk*
PGTG_07114	100	ypc	3	No significant similarity	No significant similarity			gb|EH301319.1|	2e-20	UAHYP_11A_R_H08 UaHyphae_ARS Uromyces appendiculatus cDNA clone UAHYP_11A_H08, mRNA sequence.	no Y/F/WxC	No significant similarity	No significant similarity		mspsnsiksqamllalirhrssgfsypcgqkqfnthanpvfrpdnavpstdakgfqkrerseegryarekevaeikelrdqlakhqakieqlenhvkskk*
PGTG_01323	101	yic	11	No significant similarity	No significant similarity			No significant similarity				No significant similarity	No significant similarity		mlaraflssvscllllgglaayqpappnaryicngsktvvavvnpdtqhvsrvddqgnmkdtpsgfckctgtsfscdappdfyipdgphltctqegsktcy*
PGTG_14797	101	fdc	8	PGTG_14801, 3e-058	No significant similarity			No significant similarity				No significant similarity	No significant similarity		mhfakltimlafacgvlsaqenqflrfdcgpekskgacrvqedpskssltliskparavdtkrriyeclkdeyttiyccppnvvinkstilpdigcdvaah*
PGTG_14801	101	fdc	8	PGTG_14797, 3e-058	No significant similarity			No significant similarity				No significant similarity	No significant similarity		mhfakltimlafacgvlsaqenqflrfdcgpekskgacrvqedpskssltliskparavdtkrriyeclkdeyttiyccppnvvinkstilpdigcdvaah*
PGTG_19233	101	ftc	9	PGTG_16149, 1e-010	No significant similarity			No significant similarity				No significant similarity	No significant similarity		mlftgafmftllvlvvnaktklkageftcpsgttatcdgtngpksatpvnskkgiykasfgrprseyislttsvikkvdmtwppkhhreapssaqaisikg*
PGTG_02787	102	fpc	5	No significant similarity	No significant similarity			No significant similarity				No significant similarity	No significant similarity		mqvaihallglslalfgpalartpmfpcaeeglkdalcvsdrslvgthtgafpghpgfffgcgpsytayccppdqveydvksgmpinsdvlahlckkgqvak*
PGTG_08228	102	ymc	11	No significant similarity	No significant similarity			No significant similarity				No significant similarity	No significant similarity		milsllnivcleiaftlllcsvaahpkavdlrycymcwdaagqpeehppnsylkfcegcgrfafvglktcpqdhhqaratyyerapsvdparlpippaasvp*
PGTG_09947	102	fdc	3	No significant similarity	No significant similarity			No significant similarity				No significant similarity	No significant similarity		mkyllsasilflgiygppnsqaklfdcpvnrpigacssvdllsatanwqltgaecpnkakprtfkfcdpsvstnccepgvpmsndvssatlsgrctlmkpps*
PGTG_15473	102	fkc	11	PGTG_15474, 9e-011	No significant similarity			No significant similarity				No significant similarity	No significant similarity		mypipslvflilttslglitaveeqrdarhpfkctgihpvgycgqkqgykvyskhhltcadtgmktnwccknglefmpgtssvsqnhiygdkgscvygrtan*
PGTG_00240	103	fgc	5	PGTG_17018,2e-018	No significant similarity			gb|ES322587.1|	3e-10	Ps_3574 Wheat stripe rust fungus cDNA library Puccinia striiformis f.sp. tritici cDNA 5', mRNA sequence.	frc	No significant similarity	No significant similarity		msrflrliasvlvmaslgvtggnsqtsyfgckrdvdgvcskilpsgletrlvwairlhrkkrdyacydgfypqccmqgkyqdidkgpmtipsgpvpycdaggq*
PGTG_05583	103	ysc	13	PGTG_08349, 6e-056	No significant similarity			No significant similarity				No significant similarity	No significant similarity		mrsaivavcllaaaamaspvelqarkpcgyscdpsyinggntgggffydndrssdsryhdsanqfqstpfgtfssqrendaaasshdhtqiisipgiddgrly*
PGTG_07440	103	wgc	27	No significant similarity	No significant similarity			No significant similarity				No significant similarity	No significant similarity		mgmtvvpllsveagwasgtlgnlmgrlgcrapqgcqagtmmswgccpgpgtshvqwhpwaalifvngdvlgtasrprdisgamaslgctdfsevpwvcsfqss*
PGTG_08349	103	ysc	13	PGTG_05583, 6e-056	No significant similarity			No significant similarity				No significant similarity	No significant similarity		mrsvivavcllaaaamaspvelqarkpcgyscdpsyinggntgggffydsdrssdsryhdsasqfqstpygifssqrendaaasshdhtqiistpgiddgrly*
PGTG_05679	105	ftc	1	No significant similarity	No significant similarity			No significant similarity				No significant similarity	No significant similarity		mycfklaltvsvmamaywpmaaaftcrgkthktrecfwqsqdaaalyylpdkdrtcntpdaqvppgvpthqfccliqitnagsysrellreisdfvhqkcvpgge*
PGTG_13015	105	fic	7	No significant similarity	No significant similarity			No significant similarity				No significant similarity	No significant similarity		magtrikgltgfgccaacvpasslarltlffficsalnwrlfgvrpsppgevncgckpnlppqaqnspatggakgegccphaaapelgyglsgedegevqrakgg*
PGTG_16814	105	ftc	5	No significant similarity	No significant similarity			No significant similarity				No significant similarity	No significant similarity		msgicctvacmtaslrlliivdsrltcftclktpkplsrlynssnakaskfspsklaavddyfgkkkklflvfkaptcicgyiityimldfdsswpllystlhli*
PGTG_15477	107	fnc	1	PGTG_09535, 2e-009	No significant similarity			No significant similarity				No significant similarity	No significant similarity		mniflsalamlymtsrvvdafncgdkipqnvclmvdpimgqawfaraddippsgagkgcklagvhaleargccplatikrggritmgeynragcgppipdspppkma*
PGTG_17462	107	fpc	1	No significant similarity	No significant similarity			No significant similarity				No significant similarity	No significant similarity		mhvlsaavflavvcnyasatafpcnepglsegvcqidlvpigndpkeprkferafkdnspvhkaapficslgtpkccrpedvahirpgdkvpnantgkchdvpvpha*
PGTG_17598	107	ytc	5	PGTG_08272, 2e-024; PGTG_12428, 4e-023; PGTG_01476, 6e-021	No significant similarity			No significant similarity				No significant similarity	No significant similarity		mshwnlwigatplrgaacshsyytcggfvatcngdsgafvaqsldtardglrvfvadtpypladthqriqiwispgipvrqtllawrlyclksnktqpcqpegrpsg*
PGTG_05423	109	yac	14	PGTG_12826, 4e-042	No significant similarity			No significant similarity				No significant similarity	No significant similarity		mnvikfallafvfgvsnvrsknlkpcggntpayacaddpsrspdpliyipptdldctltpsevpwccpqgaisimvarnasqefsslpdflkqrnhqyslngkrgfrgp*
PGTG_19797	109	ftc	10	PGTG_19808, 5e-018; PGTG_13411, 6e-008	No significant similarity			No significant similarity				No significant similarity	No significant similarity		mnfaisllaalllaisaqsrgtpgtdpnkpftcasdpsrptgiciakasqneyyvhradletvyscanqsiknkpvtgtlccfenyggvnqpqptsanalltsciapdp*
PGTG_04502	110	fac	5	PGTG_06979, 5e-039; PGTG_04524, 3e-033; PGTG_04539, 5e-012; PGTG_17534, 4e-011	No significant similarity			gb|ES322066.1|	5e-15	Ps135 Wheat stripe rust fungus cDNA library Puccinia striiformis f.sp. tritici cDNA 5', mRNA sequence.	ftc	No significant similarity	No significant similarity		mlsviftlliviacatgqnglfactngycvfedrgtqpinyafgpatyssnphtskfmtcqysrlpvgtpkgtccdfavgdvasrraddplivwrndyvkngchevpyti*
PGTG_06279	110	fvc	2	PGTG_15326, 4e-037; PGTG_11199, 6e-014	No significant similarity			gb|GH737102.1|	5e-08	PSTha2a5 Puccinia striiformis f.sp. tritici haustoria cDNA library, mRNA sequence.	fkc	No significant similarity	No significant similarity		mqsfnllivfaavllintqvncgsfvcpipgqpedqkdaycirritreelrdpanknatmfktafvamlqvtlvcplssktdsirsdtappqvlpspqsmwdnkcsiied*
PGTG_05463	111	fdc	6	PGTG_10816, 7e-036	No significant similarity			No significant similarity				No significant similarity	No significant similarity		mnlsnffnsllvvlliqgealhvqsfdckkeinfsgfdqaycatsakgkppkghphdppfgadgyniakpivgndgdnrcpsghptccssdiqantfvplatyanncnpqf*
PGTG_15507	111	fqc	8	No significant similarity	No significant similarity			No significant similarity				No significant similarity	No significant similarity		mhllasiiillsislnleassrvapspnfqcndpfrplvvcglkytdedtgakwyslagptivrqkykqyncgytdmlccadytisriraepttiyqstvnqwcvtgtiak*
PGTG_19808	111	fkc	12	PGTG_19797, 5e-018; PGTG_13411, 5e-007	No significant similarity			No significant similarity				No significant similarity	No significant similarity		mklaisflvalmlvisvqsdgnsgddptlsfkcslpgtkhgvciatadtftytvvtttrtangiyscknvnvgktpatgerccphnfvaknqvkttdsdtltmkctapdah*
PGTG_02931	112	frc	8	No significant similarity	No significant similarity			No significant similarity				No significant similarity	No significant similarity		mklslavlagvsrletgrvaagidpgsyfrchpsggggmwdsgskveeleqdaatasrhqkqknnnqpknpdpfesfraqglqayfihhgmdllflnlgandarptfhalli*
PGTG_08404	112	fyc	10	PGTG_08406, 9e-042; PGTG_11517, 6e-020; PGTG_09402, 6e-020; PGTG_11516, 1e-019	No significant similarity			No significant similarity				No significant similarity	No significant similarity		mhsakltialiisvtcglvtaqfgavsynnfycpnkphveghcvwtrykkpnvpksgvdyynldpavkmkpgtwncgvnlalccgvndsamsedskwmwneigrlcekplya*
PGTG_12077	112	fhc	12	No significant similarity	No significant similarity			No significant similarity				No significant similarity	No significant similarity		mhfmtltitflavtcglataqqpwrdtwniqfhcpvaivatpvtrgsgnptpttfncynsnadskgccppgtggvlstwspwtaldahdynsctmntenpppprrkgsgkpw*
PGTG_01678	113	ffc	4	No significant similarity	No significant similarity			No significant similarity				No significant similarity	No significant similarity		myvnlldrelsamnlstsailgllvmvaatglvdaegkffcskdrpeafcttphqngngeeydmkhlnsqpgqanvcgqftqnrccnqgtwdkaqsrgnilqratishecttl*
PGTG_06979	113	fec	5	PGTG_04502, 5e-039; PGTG_04524, 7e-039; PGTG_17534, 2e-010; PGTG_04539, 4e-010	No significant similarity			gb|ES322066.1|	2e-14	Ps135 Wheat stripe rust fungus cDNA library Puccinia striiformis f.sp. tritici cDNA 5', mRNA sequence.	ftc	No significant similarity	No significant similarity		mlsvifmllmviacatgqyapfecpnaycvfedrltqpinyafgpagkpkiplgdfvtcehsklpvgtpvntccdqsvgdvinrshkdplivwyddynrhgchevpelsgpdi*
PGTG_10962	113	fgc	9	PGTG_16075, 2e-062; PGTG_10961, 4e-050; PGTG_16073, 1e-049	No significant similarity			gb|EC416327.1|	3e-36	PT0141.H01--PT0133b.A09.C21 PTmix Puccinia triticina cDNA clone PT0141.H01--PT0133b.A09.C21 3'-end, mRNA sequence.	fgc	No significant similarity	EC415587.2 E-value: 1,00E-43	fgc	mnnltpmiivmtmvmsvglvtgdnrdtaqkfgcphdqvfghcrwietndngfikwyvasaprygpgyscrsidtayccddkkethailgngikarndvadfvngnqcvaaktr*
PGTG_16483	113	fgc	8	PGTG_16480, 5e-029	No significant similarity			No significant similarity				No significant similarity	No significant similarity		mvliksavllliasfafaaatsndnlyfgcgpdypiglcgsrvpnpdnlhmtlppskkegpyivypwcnsnvfntycgnqrladasddevqdpyngmarsfiaqnsiprrgnl*
PGTG_01416	114	fdc	1	No significant similarity	No significant similarity			No significant similarity				No significant similarity	No significant similarity		msilktfnvlsvataltvlwslgqdahafdcksparsqplcrvdlsvdpvgivlkygmyaapetmfpgpydchplgqedytprccaknavpvtpkgykatpvdpaaesnacssp*
PGTG_01476	114	ytc	6	PGTG_12428, 9e-029; PGTG_08272, 4e-023; PGTG_17598, 7e-021;	No significant similarity			No significant similarity				No significant similarity	No significant similarity		mshgnlwigatllrgadilacshsyytcggfvatcngysgafvaqsldtgclchsskltpvlpqiqifgsdvapfpsplvavlsrevwkhqnhqglilfmfynnqeassqvqid*
PGTG_04025	114	fnc	15	No significant similarity	No significant similarity			No significant similarity				No significant similarity	No significant similarity		mhllillnflmvtfalsaqekatpkpppphlfnceatqmatrgykivlnsvplcklkngqyiypiaikkpkyidytcadlkkqvpqccigpitklsqvksyhcsdaelysegqp*
PGTG_08099	114	fpc	2	No significant similarity	No significant similarity			No significant similarity				No significant similarity	No significant similarity		mqlyqsnllavmmvlvgitsakfpcpgeksyggcgvedknggratmimtpaysssrgsftcakikvnneyskvaaccvptamdkldpaiggkrlamgdyhnmcnfvsdvanppq*
PGTG_11952	114	fdc	1	PGTG_17881, 6e-057; PGTG_09315, 2e-038	No significant similarity			No significant similarity				No significant similarity	No significant similarity		mhffkssvvilavtcklalafdchspygaggclytvlgsgdvlspalrpngagttfficqkgleeccldptfnvnsiplifprfchnsysltsilsvfqippgrvadpnnchlg*
PGTG_17534	114	flc	6	PGTG_04539, 3e-048; PGTG_06817, 9e-013; PGTG_04502, 4e-011; PGTG_06979, 2e-010; PGTG_04524, 3e-010; PGTG_04499, 3e-007	No significant similarity			No significant similarity				No significant similarity	No significant similarity		mqffktlsvvllhlavpcaastlpyflcgegeyaycaykdystkpmqygfgpasqvtregsstctvsrlpsksiidvccenpvglrnprpfesvftvsendykntfkcreptdy*
PGTG_14035	115	fqc	5	No significant similarity	No significant similarity			gb|GR302742.1|	1e-26	WRIC_358 cDNA library of a compatible interaction between stripe rust (Puccinia striiformis) and wheat Triticum aestivum cDNA 5', mRNA sequence.	fqc	No significant similarity	No significant similarity		mrllirilpvlmviirhgastcgdlspfqcpnldkaqglcaqfisnvgdyddstqifvttpgvdgiqftcdnldtkapgkilnqcclthyelgnvhtgqfvsidnatfsatcipp*
PGTG_16075	115	fgc	11	PGTG_10962, 2e-062; PGTG_10961, 9e-048; PGTG_16073, 3e-047	No significant similarity			gb|EC416327.1|	1e-33	PT0141.H01--PT0133b.A09.C21 PTmix Puccinia triticina cDNA clone PT0141.H01--PT0133b.A09.C21 3'-end, mRNA sequence.	fgc	No significant similarity	EC415587.2 E-value: 2,00E-44	fgc	mntltptiimmtmvsvmsvglvagvsrdtaqkfgcphdqvfghcrwietndngfikwyvasaprygpgyscrsidtayccddkkethailgngikarndvadfvnsnqcvaaktr*
PGTG_00756	116	wvc	3	PGTG_09570, 3e-007	No significant similarity			No significant similarity				No significant similarity	No significant similarity		mqfstlfvlsmmllflthetccfswvclgegatvcsapvtkseksrnrdlkdfwvsdakgagtnlftcddvlpgghlatrgwccifkslksntittaelyqclvgynglhkrstig*
PGTG_01025	116	fec	21	No significant similarity	No significant similarity			No significant similarity				No significant similarity	No significant similarity		mklgfsillstkllllvssgvmgagpkkpsvdrsqlspgnvvfeckladtynvpyciriptakgyfpldqrdewgwqcplftcitdhvalcckgitgfsialadcdgvgatkllyl*
PGTG_03645	116	fpc	13	No significant similarity	No significant similarity			No significant similarity				No significant similarity	No significant similarity		mqtpksflllllsqslavhhvigdmndpstyrgsvfpcatgqsgycgleikqqaifymlyarkstkppitfdcneqsgttpyccndkkfsytdpkknitsttivkntcsigkksqn*
PGTG_10961	116	fgc	10	PGTG_16073, 2e-071; PGTG_10962, 4e-050; PGTG_16075, 9e-048	No significant similarity			gb|EC416327.1|	4e-37	PT0141.H01--PT0133b.A09.C21 PTmix Puccinia triticina cDNA clone PT0141.H01--PT0133b.A09.C21 3'-end, mRNA sequence.	fgc	No significant similarity	EC415587.2 E-value: 8,00E-44	fgc	mkmdsltsmivlmtmtmciglvagygggdtaqkfgcphfqvfghcrwiensgngyvtwnlasaprygpgyscrsidtayccddrkeshatlgngiqawndvadfvngyhcvaakth*
PGTG_11828	116	fac	3	No significant similarity	No significant similarity			No significant similarity				No significant similarity	No significant similarity		mlpvlkimiailltglmvhtkkfacpkegcsgyslqseikrskgtpaicntmticahhddccrcqkkrfgnwilwsqteengviifrleptarqswlselalttytypmgdgasgd*
PGTG_15326	116	fvc	3	PGTG_06279, 4e-037; PGTG_11199, 2e-023; PGTG_19142, 2e-009; PGTG_19141, 7e-008; PGTG_02156, 3e-007; PGTG_09595, 4e-007; PGTG_09570, 2e-006; PGTG_07580, 2e-006	No significant similarity			dbj|CJ889160.1|	6e-24	CJ889160 Y. Ogihara unpublished cDNA library, whthls Triticum aestivum cDNA clone whthls24i16 3', mRNA sequence.	fkc	No significant similarity	No significant similarity		mqsfnlfvafavllintqvncgsfvcpipgqpkdqkdayciqritrkelrdpanknatmfklhitekgedgftcddvslngkpardsfccdapgdigvvlpspqsmwdtkcsiied*
PGTG_15819	116	fkc	8	PGTG_20293, 7e-040	No significant similarity			No significant similarity				No significant similarity	No significant similarity		mqistwllfpiinlvtsvintqlpfkcpggyfevctrhatpediaqlvsgkdkpsrmamvaplskekpdfyncagetianiiaenanccygdrkdfkgffhlmeedmhasncdeky*
PGTG_16073	116	fgc	10	PGTG_10961, 2e-071; PGTG_10962, 1e-049; PGTG_16075, 2e-047	No significant similarity			gb|EC416327.1|	1e-36	PT0141.H01--PT0133b.A09.C21 PTmix Puccinia triticina cDNA clone PT0141.H01--PT0133b.A09.C21 3'-end, mRNA sequence.	fgc	No significant similarity	EC415587.2 E-value: 2,00E-43	fgc	mkmdsltsmivlmtmtmciglvagygggdtaqkfgcphfqvfghcrwienigngyvtwnlasaprygpgyscrsidtayccddrkeshatlgngiqawndvadfvngyhcvaakth*
PGTG_17314	116	ftc	8	PGTG_17319, 2e-015; PGTG_17320, 1e-013; PGTG_13333, 1e-006	No significant similarity			No significant similarity				No significant similarity	No significant similarity		mqfskllvilisvtsglvlakegskyiftcdhqtfkgkpapqavcgrlihfpdqptkaptdfnlvepissgskskqnpksnsnsnskpepivnklhkpstlpiqavndrctnpprl*
PGTG_01083	117	fkc	10	No significant similarity	No significant similarity			No significant similarity				No significant similarity	No significant similarity		mkysaralicavlfcgahpqlamlnsetfkcsecqsvdvavsthhgeecgmktfclgcisndickmkvpkthvqcldcstkktfsqcegskvthtfnecpangnhqkfeeppqiqap*
PGTG_02343	117	fyc	16	No significant similarity	No significant similarity			No significant similarity				No significant similarity	No significant similarity		mrvttcallfacflqalagpsqllqprapadqgfycsvatarslavcityadnmgkrkhyaaennhieeppnpshyqtcrngyhpecclitidpylqnpntqipsdiysnscqpppr*
PGTG_04539	117	flc	6	PGTG_17534, 3e-048; PGTG_06817, 3e-013; PGTG_04524, 3e-012; PGTG_04502, 6e-012; PGTG_06979, 4e-010; PGTG_04499, 6e-010	No significant similarity			gb|ES322066.1|	8e-06	Ps135 Wheat stripe rust fungus cDNA library Puccinia striiformis f.sp. tritici cDNA 5', mRNA sequence.	ftc	No significant similarity	No significant similarity		mqfsdffktlsvvllhltvpcaasnpryflcghgeykycaykdystqpmkykfgpasqvtregrstcsvsnlssksiidvccdnpvgllkprrfgteltvsdndykhrfkcreaspn*
PGTG_08470	117	frc	4	No significant similarity	No significant similarity			No significant similarity				No significant similarity	No significant similarity		mhfssamkslvvlliqsevvfgiqifrcegdkpvalcrratsldgnhnaqnyalmramqagptatceqftiqnfpvdngsccprdfgvspnygddtfvsiaagdydnacttpatfvp*
PGTG_01243	118	frc	7	No significant similarity	No significant similarity			No significant similarity				No significant similarity	No significant similarity		mcsmrflvliaimlvgqvvqaaqtddvfrcqgdkpqgvclgtrikdvkkrvdywvisargvtggfscdpkrkeyaggfhnvcckkeldlkkftkvsfyptcmftilnfhhlesklmkg*
PGTG_04524	118	ftc	2	PGTG_06979, 7e-039; PGTG_04502, 4e-033; PGTG_04539, 3e-012; PGTG_17534, 3e-010; PGTG_06817, 6e-006	No significant similarity			gb|ES322066.1|	6e-17	Ps135 Wheat stripe rust fungus cDNA library Puccinia striiformis f.sp. tritici cDNA 5', mRNA sequence.	ftc	No significant similarity	No significant similarity		mhfsnfsnllsvifmlllviagatgrftcarshygyctfedrltipinyafgpafapqsnsndlvltcehsklpvgtpkgtccdrsvgdvffrsdddplivyyddynkhgcheasntk*
PGTG_15474	118	fac	12	PGTG_15473, 1e-010	No significant similarity			No significant similarity				No significant similarity	No significant similarity		mhlrsvlffllwaalglvsakyrrfqryadkpfacnnefpqgycgkpagnhlyytnqrvdvverevfeafhgsgnhlncnglqmkstwccnnlpimpdhlastryifvgkdkrirvqd*
PGTG_05138	119	ywc	8	PGTG_17454, 5e-009	No significant similarity			No significant similarity				No significant similarity	No significant similarity		mfhrrfftlvitslliasitaplsreeseywcgkcgnmltitwcglggkepcpvpllgecamqidhdghklpsstccgsffqrshmsnvphnhgprhlpklikghqedwrtscshlrcf*
PGTG_13567	119	frc	12	PGTG_13563, 2e-054; PGTG_04991, 4e-046; PGTG_13547, 1e-038; PGTG_19541, 5e-006; PGTG_13089, 5e-006	No significant similarity			No significant similarity				No significant similarity	No significant similarity		mhflkslmlmaiitfqiaiadqayeqdhqkvfrcrrldddslderiavcggvsktdpnkyemtransvvddqrahncigaplqemrscrksafklpqnvgtisserffqlsesklliis*
PGTG_20543	119	yec	6	PGTG_05118, 2e-060	No significant similarity			No significant similarity				No significant similarity	No significant similarity		mmkiwpigymlliqslaveshgsappfyecleqdkraawcgkwvgtgqqtfkyqvqkagvlrsdglyqcdrvtdvtdylcctsalnpsgydpkqdppvsldidhalvsqtcspgkvhrl*
PGTG_00949	120	fdc	8	No significant similarity	No significant similarity			No significant similarity				No significant similarity	No significant similarity		myilrsitvltsvaiglvvtsdlgtpkfdcrkasftgrepyftvafcgkngarggydivqattfygtslvgsnchkrnhstqiccipgeayvedpsqtgfipkykfdnrkckvmglepds*
PGTG_03329	120	ydc	10	No significant similarity	No significant similarity			No significant similarity				No significant similarity	No significant similarity		mlkalslllilavifpdvsakgkkpakpvydckkygknfvnpiccsvdkgtegspipatgeahppgggkkregfgcgnnvfrfgmccnkkvdkntkktdkpntrnrsqcqvatatfpqak*
PGTG_14605	120	ytc	7	No significant similarity	No significant similarity			No significant similarity				No significant similarity	No significant similarity		mkfvavflalmlhdqvlcadtpikytcrgqwdnslpqglcmldsakaeqsinrvmvwvkdqivvdqaagifkcdypinpdegkirgwctnnvvldpntpngmtpdsakyidygfdavvvk*
PGTG_17454	120	yic	8	PGTG_05138, 5e-009	No significant similarity			No significant similarity				No significant similarity	No significant similarity		mfhqhlivlaaivtsltreiltappqraeyicespacrnlltitwcfaelprcnrhkgikpcqvplvarclptydgermilkgcgqqfmiedqqefhdhrpiwncqdccsqvpgqsqtpq*
PGTG_03694	121	ytc	18	No significant similarity	No significant similarity			gb|ES608148.1|	7e-24	Uf-ISSP44 Stage specific secretomes of Uromyces fabae cDNA, mRNA sequence.	ysc	No significant similarity	EC402064.3 E-value: 1,00E-60	ftc	mnaalyallclaaatanvaavgetlqcstyaavgpkgytcndrsdiictegckkfititncslqdhpqkpittelctngygrdtaaakacitgqgtfrctgtttgsgtcsgcvpfnkvswa*
PGTG_09595	121	fvc	5	PGTG_09570, 2e-018; PGTG_09579, 3e-018; PGTG_19142, 5e-017; PGTG_19141, 2e-014; PGTG_07580, 1e-009; PGTG_15326, 5e-007	No significant similarity			No significant similarity				No significant similarity	No significant similarity		mritslfkisvllliqseasnstfvcnddskphdkvgycvrkilepdhhnvdlkvplegknylataarkgkahhftcaevaiegsyplerhccnihvmkqpiqawttedlqvlcysreeki*
PGTG_02156	122	ykc	3	PGTG_15326, 3e-007	No significant similarity			No significant similarity				No significant similarity	No significant similarity		mqhftllklltvvfisshvdcgtykcpvpsdlttgdgqqrafgycarpvtladkntemerirlqgrdffltqaanfpaqpgvfscdgrkvgknvmkpatirlcsyattmnpqnpvrpfesqc*
PGTG_06028	122	fkc	1	No significant similarity	No significant similarity			No significant similarity				No significant similarity	No significant similarity		mqlsnlfpalmvilihgqayvqcfkctdadfpkaacgqflmgdktqandpdqdksgitfrrahpiptdekptrdnlanenytcnysksqrkiqacchhkvpldgkrlglgslesicrrnyqp*
PGTG_09579	123	fvc	2	PGTG_09570, 2e-030; PGTG_19141, 2e-021; PGTG_19142, 9e-019; PGTG_09595, 3e-018; PGTG_07580, 5e-007; PGTG_02683, 5e-006	No significant similarity			No significant similarity				No significant similarity	No significant similarity		mqfssffklctllliqsgavystfvcndnniedakvgiclrkintaqdptdptvsplldkkdflardargtdiqyhftcegvtigkgpvegrfcckietstairgltheevnrlcysrdgkpq*
PGTG_07035	124	fac	12	No significant similarity	No significant similarity			No significant similarity				No significant similarity	No significant similarity		mparrsasmivfqvdgwhsssaqpslynrelaefaccallnahfagssffshqsicrepcesaskrecqavedwafwtlhldrgwtlhhvligddwedgvmigiqdapvealkegtqhsflcrd*
PGTG_19141	124	fic	5	PGTG_19142, 1e-055; PGTG_09570, 2e-026; PGTG_09579, 2e-021; PGTG_09595, 2e-014; PGTG_07580, 5e-009; PGTG_15326, 7e-008; PGTG_11199, 2e-007; PGTG_09060, 1e-005	No significant similarity			No significant similarity				No significant similarity	No significant similarity		mrfcslitlvallliqseaahskficndgskkdakhgicvrkisqqhdstnkdlpplkdmdvlvidaspmgngftcakleiaklpvearyccdfppthktlphtkkyiddhcytrdgrrkhpra*
PGTG_05730	125	fmc	9	No significant similarity	No significant similarity			No significant similarity				No significant similarity	No significant similarity		mqqhfrwivilslmgavvgavpepspttfmcpqkrtekfdaicmedssaevkavhdvkimlpttlrakgrhscsaasykgkccpkglialpdpkdvdsvkstvaakcsdpaadvstgtrsgttvr*
PGTG_09729	125	fsc	8	PGTG_19541, 3e-008; PGTG_13089, 3e-008; PGTG_11003, 3e-008; PGTG_04991, 5e-007; PGTG_14726, 7e-006; PGTG_00743, 7e-006; PGTG_19929, 9e-006; PGTG_13563, 1e-005	No significant similarity			No significant similarity				No significant similarity	No significant similarity		mgwmalacglviahkhsekktkvvfsclddpdedsqysqaacgraieledsqnpsssptkysfvkanqvrkskteyncidtnmdnnyccfadtfkfknksvdvdaqtveencivvpgntdskpna*
PGTG_15332	125	ync	1	PGTG_17747, 5e-051; PGTG_17749, 4e-050; PGTG_15337 2e-045	No significant similarity			No significant similarity				No significant similarity	No significant similarity		mminsillvgmvaflsttqsnayncdiafqpipntpnavacqsglvalsswifsgcvstpagwvknhvrvkeftvnialnrieirghkfwpgtfvpaldaepyhcpmsnenlrratcpdqhcvpl*
PGTG_15337	125	ync	1	PGTG_17747, 1e-060; PGTG_15332, 2e-045; PGTG_17749, 5e-041	No significant similarity			No significant similarity				No significant similarity	No significant similarity		mmisiillvgmvaflsitqssayncdnafqpfpdtpnsvacqnglvvlsswvfsdclrvptgrvkyrvqvkhftvngalkryeiwghkfwlktsilspyltqyycpmshenlrratcpenkcdpv*
PGTG_17747	125	ync	1	PGTG_15337, 1e-060; PGTG_15332, 5e-051; PGTG_17749, 2e-044	No significant similarity			No significant similarity				No significant similarity	No significant similarity		mminiillvgmvaflsmtqsnayncdnafqripntpnsvacqnglealsswvfsgcvraptgrvqyrvqvkeftvntplkrieilghkfwpktnvlspyltpyhcpmshenlrratcpenkcdpi*
PGTG_17749	125	ync	1	PGTG_15332, 4e-050; PGTG_17747, 2e-044; PGTG_15337, 5e-041	No significant similarity			No significant similarity				No significant similarity	No significant similarity		mmminiillvgmvaflsitqsnayncdnafqripntpnsvvcqtglvalsdwifsdcvttpagleshsarrpqksdpdclateiwghkfwpgtfvpaldsepyhcpmshenlrratcpndqcvpl*
PGTG_18244	125	wkc	10	No significant similarity	No significant similarity			No significant similarity				No significant similarity	No significant similarity		mrwllvtflaacvllqvaaapelvnimcwkcnkrttvhercqteltcghicdfikstdcdsegckhnipnghdharpvkcatcgvrgnpstasasgssvsrssssrssassasgysikrytgggr*
PGTG_19142	125	fvc	5	PGTG_19141, 1e-055; PGTG_09570, 4e-025; PGTG_09579, 9e-019; PGTG_09595, 5e-017; PGTG_07580, 9e-011; PGTG_15326, 2e-009; PGTG_11199, 1e-008	No significant similarity			No significant similarity				No significant similarity	No significant similarity		mrfsilitlvallliqseaahskfvcndgskkdakygicvrkiveqidshdqslpplkndqllviaaspmgngftcakldiakrpvearyccdfppeqhkvlphtkkyiddhcytrdakrkphrg*
PGTG_05118	126	yec	17	PGTG_20543, 2e-060	No significant similarity			No significant similarity				No significant similarity	No significant similarity		mmvkirtigamlliqslgqpavvvvrahgsappfyecleqdkraawcgkwvgtgpqsfkyqvqkagvlrsgglyqcdrvsdvtdylccttalnpsgydpkqdppvsldidhdlvsktcspgkvhrl*
PGTG_17881	126	fnc	1	PGTG_11952, 7e-057; PGTG_09315, 6e-039	No significant similarity			No significant similarity				No significant similarity	No significant similarity		mhffkssvvilavtcklalafnchspygaggclntvvgsvdvqkrlidcnlrtavspalrpngagttyficekglaeccldatfkvnsiplifprfchdsysltsilsvfqippgrvadpnkcqlg*
PGTG_09522	127	fdc	8	No significant similarity	No significant similarity			No significant similarity				No significant similarity	No significant similarity		mlasglytslvllligtfklagcapdssfsfdcsqlpefvqqkcctngkfglevrrqrigsmsrmenlvkvaewrrklqlvsilrnlrsanshsdpavkapqncyedhysrrtferrrdeaqvnddy*
PGTG_11517	127	fsc	13	PGTG_09402, 2e-050; PGTG_11516, 4e-050; PGTG_08404, 7e-020;PGTG_08406, 3e-017	No significant similarity			No significant similarity				No significant similarity	No significant similarity		mnlikltialmintacglvaaevinfytneirsfscgpsevalcivtrykkpndrssppdyylmdtavrvkpgfyncgvttarccganlqyqnmqtgdsqmmqnladtfcptrvsyveppkkprtrq*
PGTG_07547	128	fdc	3	PGTG_17304, 9e-014; PGTG_07235, 6e-007	No significant similarity			No significant similarity				No significant similarity	No significant similarity		mqliqlfqflmvlviqretqagpfdctnagsqgqrhftkpicvqvlkdtlplypggggpqkyyhihqlaappstvpkkfdctntdghqktaccdaqsapfltprldiadwivfcrypdgrviprdqgp*
PGTG_14613	128	fec	1	No significant similarity	No significant similarity			No significant similarity				No significant similarity	No significant similarity		mftfnlmpiilaillqgqaimvqgfecgasarpvgvcrihrpptpqpgpgsggstgpgggpgehrgvpkiyidlkpahhsnnnnfactgpttgpnrvhlyccprnkntidiknlalttflyhygceei*
PGTG_04991	129	frc	12	PGTG_13567, 4e-046; PGTG_13563, 5e-046; PGTG_13547, 1e-038; PGTG_19541, 2e-009; PGTG_13089, 2e-009; PGTG_09729, 5e-007; PGTG_19929, 2e-006; PGTG_00743, 2e-006; PGTG_19934, 2e-006; PGTG_14726, 2e-006	No significant similarity			No significant similarity				No significant similarity	No significant similarity		mqflkslllmsiitfriaianqayeqdhqkafrcprvnreslderiavcggvsktdpnkyemteantvvddkrahncigaplqemrccrkgafkfpqnpkhgfktitvdlsatkddfncvagrqegaha*
PGTG_09092	129	fdc	4	No significant similarity	No significant similarity			No significant similarity				No significant similarity	No significant similarity		mnitppprklrgivvlkltallfgalmvlamiaisqvsadqlfdcsdlpgkspfcgtahrnrdlvtvipappvpspstpgqpyscqdnskkisngtpvccvpktarqiskaefrqkcsretkfipdgir*
PGTG_09402	129	fgc	14	PGTG_11517, 2e-050; PGTG_11516, 2e-044; PGTG_08404, 7e-020; PGTG_08406, 2e-018	No significant similarity			No significant similarity				No significant similarity	No significant similarity		mmnliklaialiistafglvaasnvidfytvewrsfgcdpsevalcivtrykkpndrssgpdfyildeavrvkpgsyncgmttakccgtnldyraiqtrnshfmkdttdrfcpnsphyvdppkkprtrq*
PGTG_10906	129	fgc	9	No significant similarity	No significant similarity			No significant similarity				No significant similarity	No significant similarity		mnstmklymvlvavlattmtvgagsgqeappdttfgcerdypngycviegikdkdgrarlkqmlpaniadskaplkmncnkkmfkgttmwccpegslqwydkpkhltdsdvegichertpggppgsdgq*
PGTG_17319	129	fsc	7	PGTG_17320, 1e-068; PGTG_17314, 2e-015	No significant similarity			No significant similarity				No significant similarity	No significant similarity		mqfsnlmivflsvalqlvagkdapyifscdkltkdgkpvpqaicgimipdpknpvpsqfslvqakmkldskggyaknnlcedsgrvslccfentatfdkshtnttrplklvekqcvapspiakrntvtl*
PGTG_17320	129	ftc	7	PGTG_17319, 1e-068; PGTG_17314, 2e-013	No significant similarity			No significant similarity				No significant similarity	No significant similarity		mqfsnliivfssvalqlvagkdapyiftcdkltkdgkpvplalcgimipdpknpvpsqfslvqakmkldskggyaknnlcedsgrvslccfentatfdksnhnatrplklvekqcvapspiakrttvtl*
PGTG_13411	130	fpc	8	PGTG_19797, 8e-008; PGTG_19808, 7e-007	No significant similarity			gb|CN498874.1|	9e-08	ARG90 Tobacco leaves expressing AvrPto Nicotiana tabacum cDNA clone ARG90, mRNA sequence.	fgc	No significant similarity	No significant similarity		mkfaislvlastmlvsvqsdkpslasfpcgadpkktlgtcvlktkdtipiyyfapatinndmftctgvlvnkknptdpacclpgtgpakppnalggdatygptdpstmgvveteynknctapvakdrgss*
PGTG_16767	130	fyc	13	No significant similarity	No significant similarity			No significant similarity				No significant similarity	No significant similarity		mavfifllliivisfilllpplschlslglgdsivgfycgclffvygiifsyiglvstdvlsrrlsilnkpyvvrvpcrqvweaaqshqrglcikapswpeqdgifrpvfvlshlacisggpvtlivvlv*
PGTG_07235	131	fgc	1	PGTG_01604, 4e-010; PGTG_01607, 2e-007; PGTG_09641, 5e-007; PGTG_07547, 7e-007	No significant similarity			No significant similarity				No significant similarity	No significant similarity		mqssnllsiltvllihggvnyvesfgcehaeeftragcvrvwpqrspsgpnepprpywvnmmvapwnnyaktydcrkapgwtrttccisddvmvgnttlmetsakicelgstdpgaqmfglqcvglnllya*
PGTG_13274	131	fic	9	No significant similarity	No significant similarity			No significant similarity				No significant similarity	No significant similarity		mlfsktslacivlyalgasqlvlstsiegarrficvnthqelvdkypqqnqhaalemtsdfarvistltrpdmidvadeqvrglksripqlthqarqispefsadftqvlanlarqyteksillksnarkv*
PGTG_16149	131	ftc	11	PGTG_19233, 2e-010	No significant similarity			No significant similarity				No significant similarity	No significant similarity		mlltgafifvmmvlyvdgksklpkdqftcpsglaakcvgssgtleflisivspfplgnnqinprtginhplpnthhaqklqsthsnnlltikysgpidptevkgkkgvykcdlavsgmaccsggtcmnpqs*
PGTG_02061	132	fec	18	No significant similarity	No significant similarity			No significant similarity				No significant similarity	No significant similarity		mskigliqplgitlglsnsalehalcrtamamgppsfeciakhtlhanlwfvrlkfgaqapsgtassptgdeeldplrtlaglpqfdksspswlhqrcmlvsqkqsgkkhpaniqnylqskvcchrlagsqy*
PGTG_09641	132	fgc	1	PGTG_01604, 4e-017; PGTG_01607, 6e-014; PGTG_07235, 5e-007	No significant similarity			No significant similarity				No significant similarity	No significant similarity		mqlskmfpafvvlliqsmmtsnveafgckdnyqvwgfphagclkvtadgdqvttidapwneerstyycdldseyerqlccahdedmghtfypdrlinnckqidgsdfqwpllsywpsgspqdqpkkktppgl*
PGTG_10637	132	fgc	13	No significant similarity	No significant similarity			gb|FE667948.1|	1e-08	UAHYP_28A_F_B05 UaHyphae_ARS Uromyces appendiculatus cDNA clone UAHYP_28A_B05, mRNA sequence.	no Y/F/WxC	No significant similarity	No significant similarity		mstsrwrlggravpsgvsitliafvvvdsvpitrapsaipdfgcvhggyasvkalslrlplrsacsldrnratqclyggargalaadpqanfsvhwfvgmgkyycdycdvflvsessghdkaqsyideftrc*
PGTG_11355	132	ytc	8	No significant similarity	No significant similarity			No significant similarity				No significant similarity	No significant similarity		mellikstlallltstlagplavqgddqtnafytciapnfpegycatklapdsqkkvyydvrranryfdkpfhfdclgsnkenryccrrelreindpppgkfivaqdefehgrpydnvppdyvncyaapads*
PGTG_13563	132	frc	12	PGTG_13567, 2e-054; PGTG_04991, 6e-046; PGTG_13547, 3e-038; PGTG_19541, 1e-005; PGTG_13089, 1e-005; PGTG_09729, 1e-005	No significant similarity			No significant similarity				No significant similarity	No significant similarity		mhflkslmlmaiitfqiaiadqayeqdhrkvfrcrrlddeslderiavcggvsktdpnkyemtransvvddqrahncigaplqemrscrksafklpqnsaslpfnfdyvkldelslrvkyweadlhaegqpq*
PGTG_00743	133	frc	12	PGTG_19929, 1e-078; PGTG_19934, 3e-047;PGTG_11003, 4e-021; PGTG_19541, 3e-019; PGTG_13089, 3e-019; PGTG_14726, 1e-014; PGTG_16039, 3e-011; PGTG_15029, 5e-007; PGTG_04991, 2e-006; PGTG_09729, 8e-006	No significant similarity			No significant similarity				No significant similarity	No significant similarity		mpsiklltffaiiacgfasadlasdrktrctfrcprlteggclrithrdkdgqpnrwevlkayhtenhplfynclgtnadlsvcaemgkivlphppkaqvmtigllktrnglgkdsepfdvnhpdavkcaykp*
PGTG_11003	133	ftc	13	PGTG_13089, 7e-028; PGTG_19541, 9e-028; PGTG_14726, 1e-022; PGTG_00743, 4e-021; PGTG_19929, 2e-020; PGTG_16039, 4e-017; PGTG_19934, 5e-016; PGTG_09729, 4e-008	No significant similarity			No significant similarity				No significant similarity	No significant similarity		mlfskpliivsmiacgfvgateltkeqktkctftcsnyphmhdggcgkhierdaegkpikwqlvkahrtekhpgyfnclgtdaafstcclphklpkdgtltlmnkkndpqaydnlcrdskpdriamqlegcsp*
PGTG_19929	133	frc	12	PGTG_00743, 1e-078; PGTG_19934, 2e-046; PGTG_11003, 2e-020; PGTG_19541, 1e-018; PGTG_13089, 1e-018; PGTG_14726, 1e-014; PGTG_16039, 1e-010; PGTG_15029, 5e-007; PGTG_04991, 2e-006; PGTG_09729, 1e-005	No significant similarity			No significant similarity				No significant similarity	No significant similarity		mpsiklltffaiiacgfasadlasdrktrctfrcprlteggclrikhrdkdgqpnrwevlkayhtenhplfynclgtnadlsvcaemgkivlprppkaqvmtigllktrnglgkdsepfdvnhpdavkcaykp*
PGTG_19934	133	fhc	12	PGTG_00743, 3e-047; PGTG_19929, 2e-046; PGTG_19541, 2e-016; PGTG_13089, 3e-016; PGTG_11003, 5e-016; PGTG_14726, 6e-013; PGTG_16039, 2e-010; PGTG_15029, 3e-006; PGTG_04991, 3e-006	No significant similarity			No significant similarity				No significant similarity	No significant similarity		mpsiisimffailacgfatadlatdqkmtcafhcptlteggcvrntgrdkkgnvnkwevvkafatlgyaeyynclglnadlsvcaemgkivlppspqpqvmtinsektrkelgedskpfditagdpeecsytp*
PGTG_16480	134	fgc	8	PGTG_16483, 6e-029	No significant similarity			No significant similarity				No significant similarity	No significant similarity		msgaaappmssldlfafaaatsndklyfgcgpkfpvglcackvnnqnnlyvseppsqrvgghlewpwcdsascntycgnialsdasyqgiqdpynakekslegirtttqgkikgcllsnylftslmqawgtnak*
PGTG_00093	136	yec	1	No significant similarity	No significant similarity			No significant similarity				No significant similarity	No significant similarity		mhilatlvslglvctlftgpalsyecsapniearicpecehrgqrlntlgtimpepkdyrftcgtlrgkpydcdklitakvyhcntcnhwaiflkgrctealhnlsqpyflpneelqrgsefetfiplpklpkckf*
PGTG_01607	136	fgc	3	PGTG_01604, 3e-050; PGTG_09641, 6e-014; PGTG_07235, 2e-007	No significant similarity			No significant similarity				No significant similarity	No significant similarity		mqlsnvfptslvfllqgavtygqgfgckgnvmvsywpnsgcvkmtgmknelaevipahwnnqasiyecasdknhylteaccsndqetqwktvqmavagglglcagnsarrptsrkrieingdfdlsvfttitahfh*
PGTG_14726	137	ftc	12	PGTG_19541, 6e-060; PGTG_13089, 7e-060; PGTG_16039, 6e-054; PGTG_11003, 1e-022; PGTG_19929, 1e-014; PGTG_00743, 1e-014; PGTG_19934, 7e-013; PGTG_04991, 3e-006; PGTG_09729, 8e-006; PGTG_13547, 1e-005	No significant similarity			No significant similarity				No significant similarity	No significant similarity		mlislksiivvtlaafdlaaatleedkkkqctftcpsdasrteagcakkteyyggnavkwemvianptenhkdfynclgtgmafstccvpgtiitskgkpmifdsgndprkyarscsdtrpehmhieefpkdckppk*
PGTG_02686	138	fgc	2	PGTG_02683, 2e-050	No significant similarity			No significant similarity				No significant similarity	No significant similarity		mtqlptllirlfmiiilqidlvygqfgcsstslpfcarnitaadrrrprgpgtkeddvwfilnprkdrnglntckdlkilrrdaqwevccrwadaalagldpmkddahftatsteagieqscctpkdrpvktklpvck*
PGTG_13089	138	ftc	12	PGTG_19541, 1e-083; PGTG_14726, 7e-060; PGTG_16039, 5e-054; PGTG_11003, 7e-028; PGTG_00743, 3e-019; PGTG_19929, 1e-018; PGTG_19934, 3e-016; PGTG_04991, 3e-009; PGTG_09729, 4e-008; PGTG_13547, 1e-006; PGTG_13567, 6e-006; PGTG_13563, 1e-005	No significant similarity			No significant similarity				No significant similarity	No significant similarity		mllslksiivvtlaafdlaaatleedqkkqctftcpsssgrseggcargtqfdgddpikwefvkahstenhkdfynclgtdmaystccvpgtikipsegkpmilesggnprkygnmctdtdpkhmdvenfpkdckppk*
PGTG_14657	138	fac	9	No significant similarity	No significant similarity			No significant similarity				No significant similarity	No significant similarity		mrsgasgalilhqnlasvsaatkeklvkfackalipsyteyegytssselaskgplasiaaqllgiaalhscchrhhwsrippvqprtskdargkpiqievlipighshtgegdieqeglldggvgeedkellvqavf*
PGTG_19541	138	ftc	12	PGTG_13089, 1e-083; PGTG_14726, 6e-060; PGTG_16039, 4e-054; PGTG_11003, 1e-027; PGTG_00743, 3e-019; PGTG_19929, 1e-018; PGTG_19934, 2e-016; PGTG_04991, 3e-009; PGTG_09729, 3e-008; PGTG_13547, 7e-007; PGTG_13567, 6e-006; PGTG_13563, 1e-005	No significant similarity			No significant similarity				No significant similarity	No significant similarity		mllslksiivvtlaafdlaaatleedqkkqctftcpsssgrseggcargtqfdgddpvkwefvkahstenhkdfynclgtdmaystccvpgtikipsegkpmilesggnprkygnmctdtdpkhmdvenfpkdckppk*
PGTG_07703	140	ysc	21	No significant similarity	gb|DQ674333.1| E-value: 3,00E-22	Puccinia graminis f. sp. tritici microsatellite PgtSSR133 sequence	sequence incomplete	No significant similarity				No significant similarity	No significant similarity		malvpflhfslvigvslkcgecpaekaafalnstgteskyscrvfsgyadcsidtpcvqlhckecgcaalkylfaqvannkvvtflflfwqsfirairchfktvyvveftlhesgpdmvvtvvqqyprfgvrfwvwfiyf*
PGTG_09060	140	fyc	8	PGTG_19141, 1e-005	No significant similarity			No significant similarity				No significant similarity	No significant similarity		mqfaylfgflmvaliqthcqadqvdhdafyckykdksqgfclfsnsgehlgsntgsggdtgpggnrssgrtrkvqlikaspegqgfscdaakldevnvhkekpqccyptlkkdniafqmrfddfrtsctkpsatsdtipl*
PGTG_13547	140	fvc	9	PGTG_04991, 1e-038; PGTG_13567, 2e-038; PGTG_13563, 3e-038; PGTG_19541, 7e-007; PGTG_13089, 1e-006; PGTG_14726, 1e-005	No significant similarity			No significant similarity				No significant similarity	No significant similarity		mqllkslilmaivtfqiviadqqdhpktfvcrrnayesederiavcggvsktdpkkyemtrantavddpsahncigaplqemrccrknafnfpqnvtatlqstpsktsvtshacggsstqplsllhplpacrdgycdpvg*
PGTG_11199	141	fgc	1	PGTG_15326, 3e-023; PGTG_06279, 8e-014; PGTG_19142, 1e-008; PGTG_19141, 2e-007	No significant similarity			gb|GH738308.1|	9e-21	PSTha2A5R Puccinia striiformis f.sp. tritici haustoria cDNA library Puccinia striiformis f. sp. tritici cDNA clone 2A5 3', mRNA sequence.	fkc	No significant similarity	No significant similarity		mqsfnlfivfavllintqfyganafgcpnpgapanrkfayctrtitadehkadpslkdftmfkeflklgdgytcskkvlkgkpaefsyccdvegqvgqpsdkmktspppgrylqiglfsladsvtckllacsrrlkvqifs*
PGTG_13333	141	fsc	6	PGTG_17314, 1e-006	No significant similarity			No significant similarity				No significant similarity	No significant similarity		mqllqsllvsaailvgnihsqsdgsfscdhqiidgkpatvafcghpnfndhrkpktptsfskfqpanpvgrspvdhytcvgiapllayccipdtmgdnsvtkpstqklrgsclvvlwklwkilslsysfyshlyltppwal*
PGTG_10197	142	wkc	9	No significant similarity	No significant similarity			No significant similarity				No significant similarity	No significant similarity		mksancmlsssillllvssiaaesgpgpaywkckdpsnyanlycsnsdgsadfchppktitiprisqkmeysmtqeerfltatkatirivargskalrskvsleivraqsimdhsdlsskapfhiskallvptsalvptvpa*
PGTG_00761	147	wec	8	No significant similarity	No significant similarity			No significant similarity				No significant similarity	No significant similarity		mefgflvflvvllikggsvdgvlndlrpwecntpygycgfkysakltkspywrgdtvpqgpseggtyalsqargprelgnpcssiwfttptrkareldkwfttptrkardvrsfegfrcnymgmreyqnwytqidlfvllkkigcqa*
PGTG_20293	148	frc	8	PGTG_15819, 9e-040	No significant similarity			No significant similarity				No significant similarity	No significant similarity		meayikisistwilfsiinlvtsvingeipfrckenyfevctrhatpqekaqlvsgrdqpshmamvapqskqkvdscncvgqiiaglvseranccygdrkdvkgvfvivaslikagivhvtfrkrsihhplssdpmpghelpsqpgrm*
PGTG_07580	150	flc	2	PGTG_19142, 1e-010; PGTG_09595, 1e-009; PGTG_19141, 7e-009; PGTG_09570, 1e-008; PGTG_09579, 6e-007; PGTG_15326, 3e-006	No significant similarity			No significant similarity				No significant similarity	No significant similarity		mlfaislslilmvlliqtdmahanflcndkgtirnrkatlghclrlvndadlksrsgpflkkenakwlmtlappgkkrgftcehvkidgfpitrefccrpktkdplvfgniaptyvpgklssipitttdsppkfpgifihkyfpfsykpl*
PGTG_10730	152	ftc	11	No significant similarity	No significant similarity			No significant similarity				No significant similarity	No significant similarity		mqhqiiilllvslaafsqsanpqvpqvklpdsftckaaikgketshtfqakectkaidllakgkapsaacgqcllglvgedgnaftpthaldsnailtsvkniadgcnnsaqskphnqkrdnkpsgndskssgsappkiqvvlglpkekaqc*
PGTG_09535	153	ydc	1	PGTG_15477, 4e-009	No significant similarity			No significant similarity				No significant similarity	No significant similarity		mhvfkvalmmmaisvdrlataydcgkdapqnvcevshgdlaiyvradkipvrldknlsfpaggkncveygphtrrccplatipscfhtvalfksnqrqgkigwgffmnvirsvlsprnpgagssrrgspacpsvseacgqgilkainvgievt*
PGTG_16039	154	ftc	13	PGTG_19541, 4e-054; PGTG_13089, 5e-054; PGTG_14726, 7e-054; PGTG_11003, 5e-017; PGTG_00743, 3e-011; PGTG_19929, 2e-010;PGTG_19934, 2e-010	No significant similarity			No significant similarity				No significant similarity	No significant similarity		mllslksiivvtlavfdlaaatseedkskklctftcptstsraeagcakatdwksdnavkwekakrkltvsrlfkssvvkanptenhkdffnchgtgmtfstcckqgtikipskgkpmildsggnpdnyaqmchdtnpentpvedfpkdckppk*
PGTG_12428	157	ytc	5	PGTG_01476, 1e-028; PGTG_08272, 1e-024; PGTG_17598, 6e-023	No significant similarity			No significant similarity				No significant similarity	No significant similarity		mshgnlwigatllrgaacshsyytcggfvvtcngdsgafvaqsldtgclchssnltamlcyhqrtwetksqkleqqlpnfwdiyvptqapmtedspkinfgslfppilsrdleinpqiyrftassfatvawaiclkpqsarkskdpdvsnpwvcmlg*
PGTG_15624	161	fpc	10	No significant similarity	No significant similarity			No significant similarity				No significant similarity	No significant similarity		mkshfsllmvalvvlltfepagadsktfpadsspfpcqspgiffvphpargknasrwfdalshlpspsgfnqawchlaevfpifqkyyaqvafsgksgqkplktavaqrsgpffaahtrsvsgvvaefryatliansdsaalrytnrydsilglstrkhhv*
PGTG_09570	162	fvc	2	PGTG_09579, 3e-030; PGTG_19141, 2e-026; PGTG_19142, 6e-025; PGTG_09595, 3e-018; PGTG_07580, 2e-008; PGTG_02683, 2e-007; PGTG_00756, 5e-007; PGTG_15326, 3e-006	No significant similarity			No significant similarity				No significant similarity	No significant similarity		mrftnffnlcmllliqseavysrfvcedmskpkaklgicvrhiniekdskvpnlppldkkdflaidatpkgtdrftcdgltlptggitaryccdlkpdtkprtlekaelamlcysrdakkkshkraskrirlqsgglpvgsgplkrnlnfealnrlwetpgc*
PGTG_10816	162	fdc	6	PGTG_05463, 1e-035	No significant similarity			No significant similarity				No significant similarity	No significant similarity		mnlsnffnsllvviliqgealhvqsfdckkeiyisgydqaycaiygldkpryhpppqqkkpgpllpdpkpdpqpdppgppshdgysivkptvsntgdnscrsgeptccgsnvkvntfvrmdvyennlrnvaferlahdcesscatsltqayatsvakfnmrg*
PGTG_01989	163	ffc	4	No significant similarity	No significant similarity			No significant similarity				No significant similarity	No significant similarity		mpfffllpttlgwtpsnqpffcfrdrhaissslegvdvdprwnvivinrlpvsaidnesqsnrltsssldpparrglyrpvseckkapqeplmiggrlrlqalrclrhlnvkqrrkrivvgpnsilaykqrrasfatipaqkvqsaatetppklfrdldycst*
PGTG_15476	164	wec	4	No significant similarity	No significant similarity			No significant similarity				No significant similarity	No significant similarity		mkmcfaellfclashltfnlatgmitqwecarlcspkysnirvydangaecglihkcsggmshgkckqfrqmdmgycnsctgihmmfqekdcplelklqdhcdthpcqttaiqgsnvehgsnqhnshqefcslnaikineisfvlqlkcyynpttmthlcatgg*
PGTG_03046	166	fac	13	No significant similarity	No significant similarity			No significant similarity				No significant similarity	No significant similarity		mrsiglivtiaatlgglffggtlsmstlradpgwhtfacdpsdtiwqvqdsrcgnpecpqaqtgipqgkgrqfcrrcsqaslwiplsacpynfsgcnsisipsrvsslhdpqcqggtgvhhsralsncircsasfeqmvwtclypdcrvtldtvpicqnckrasgt*
PGTG_17585	168	ylc	11	No significant similarity	No significant similarity			No significant similarity				No significant similarity	No significant similarity		mqifkgsfvllsgiighlgacdlkeeckgiylctvtggkwktcpvegcplkfrpiiwkycalcgnqkptdvercdnhletesrlvlqepqaplparrgelhpetkstihstsriqassreagqighassassaavhpmqkptsstrwiskgrvgvprsssagkdtlrd*
PGTG_01378	169	fec	11	No significant similarity	No significant similarity			No significant similarity				No significant similarity	No significant similarity		maspkgvrtgvsagyhlaismlltpdgastyghdtftqaefecletevleriqifcrtfvprdeeehrgriklykdlkryfemtnihcllpvsreqsevkpfhhegcqecqdqhtvqlwlliapvssiscanrfqekfqtpspllqvvrsscldfnpnslrasemfaef*
PGTG_00666	171	frc	3	No significant similarity	No significant similarity			No significant similarity				No significant similarity	No significant similarity		mtlsgtpvlrllgfitlllqsrnntvsgkvfrcdqslapvtqyqpksttanpllssvasgtrpsimatplsnpvqpfsingppptcegfcedingikfvcagscedrtacsiceydnvaktksfrppweremsisplliarskssqnnpsawiiatlslaklascsplfgl*
PGTG_01604	176	fgc	1	PGTG_01607, 4e-050; PGTG_09641, 6e-017; PGTG_07235, 6e-010	No significant similarity			No significant similarity				No significant similarity	No significant similarity		mqlsnvlpiflvfflqgastyaqafgckdnyqvpnwphsgcvkmsgmkqeladvipahwnnkassyecgsdangyltvaccahedetrwnsvhmavtgrlglcaansarmsssrlkimcfvfsslstfrpnryingdlqkvgvekkieingdldlvfttiaahfhavqiglhesrr*
PGTG_19006	178	ydc	13	No significant similarity	No significant similarity			No significant similarity				No significant similarity	No significant similarity		mklprlsslflssaflillllkiskeaaipsrrvefvsqydckenglapagigkasvsseekdptvhkvnshknlfslkgyfgqhtqqlmgsihihtqaygiftlvnklltsfefliaprwnhhgqsalnlfntvvkkflrrfqetlmhhqndptfhrvhentgasllncyfeypffa*
PGTG_09289	180	fac	8	No significant similarity	No significant similarity			No significant similarity				No significant similarity	No significant similarity		mqsllflsalmaiildvqtahvdisafacpdskqnqpvciisgnirktlgqvsvqravpspvhldrsicgdislfetsmdqkccsdslkldnsdiwknntkkslkkglqtvkctnplglppfdhppqqiklgvirlkvlqthsfpelqnkvlksfganqafkfsknvelgkqkaeceemn*
PGTG_11516	180	fgc	13	PGTG_11517, 6e-050; PGTG_09402, 4e-044; PGTG_08404, 2e-019; PGTG_08406, 1e-017	No significant similarity			No significant similarity				No significant similarity	No significant similarity		mnliklttaliintacglvtsevinfytneirsfgcdpsevalcivtrytrpndrnsrpdyylldtavrvkpgtyncgvttakccgtnlkyekwqhvkdsqwmkdltetfcpnkvvvhtdlhsivqskgagiglmldknqdsflcddnrtrpggnlpvvetllslttrsnppglkergrc*
PGTG_15029	182	ync	10	PGTG_19929, 8e-007; PGTG_00743, 8e-007; PGTG_19934, 4e-006	No significant similarity			No significant similarity				No significant similarity	No significant similarity		mamsvwflypgftidtwafeteghpnlyncydtdsefnicpepgrlvippgetpwtphhkfaknenrpqglpaliaiahthqvnkrmkeasldsptsqqefpihmtsniddsdillerntcntmhcmnsprtglsdksldkpiradvghgcptsppgfpwlslvvgagyqikpkgvvaylag*
PGTG_10098	192	fgc	2	No significant similarity	No significant similarity			No significant similarity				No significant similarity	No significant similarity		mietmlnlknsrlililvlqflaeetlgnfgcairqslnqkapivrtqslcyipneafdlpsdvkppadvtcgsseidftkskltpggfalanfqfggkntqesliisgklytaanaalrargdrkilnrlkvvdffitsqidkskgkeakdsllkhlgkvlkncgkpkpkgncnqgdvdkinamvieakal*
PGTG_07529	201	frc	10	No significant similarity	No significant similarity			No significant similarity				No significant similarity	No significant similarity		mqvskianllilqlaiqsklasgtnvspklspfrcygnfpvavcacidkdgaayvvladmnrfehcddvyisgahagaprccdagtgvairrsaedyhlsagdfsrswraresyvqplcstklgvlsasvgldsgvfstsdhhvltpaakhpvgrrdahlcfpgtypvdysgsmagqdsshwvtggrtlcealrapasacr*
PGTG_00592	203	yic	1	No significant similarity	No significant similarity			No significant similarity				No significant similarity	No significant similarity		mllcpgplalhgvlwiliisetpayicssatrlwkraemaelklvplsripktegsleeahgsleavhdatspqgvekstwslinphaphkdgstlgspigsakqpllgqggdtpdnqdqkknlsgvteteeiakkvrlkglyvdaaagiagasieasnpgalrtdftmvgsvqflmgfhflcmlliskekaqlsqrpwqkma*
PGTG_08406	206	fsc	10	PGTG_08404, 2e-041; PGTG_09402, 4e-018; PGTG_11516, 1e-017; PGTG_11517, 6e-017	No significant similarity			No significant similarity				No significant similarity	No significant similarity		mhsakltialiisatcglvtaqfgdininnfscpnaphtegrcvyiryntpdrpksgaeyyvldsavekkpgvwncgfnlakcchvkesfmsrdtesmadglkrlcenpayhvaiscraqyhlvyedvkkckqplltglismyaqrqhpvflflrqskiqllhelnhlsriavyppsgswldvlwtgaidhptlrdsrpcgprdpe*
PGTG_17018	215	fgc	13	PGTG_00240, 4e-018	No significant similarity			gb|ES322051.1|	2e-15	Ps120 Wheat stripe rust fungus cDNA library Puccinia striiformis f. sp. tritici cDNA 5', mRNA sequence.	fgc	No significant similarity	No significant similarity		mlqflrlialvsliapwgvtcedseddapqeryfgcrrnvdaictastedahqqnltwairlhhgkrdykcpeenyplccsqgdfkigsfsvailksgfllgdlsrvplrfylyqpmplhfvipganeqkpdvvfvplqsqnpdlvanqgfdstgsstmshfdflffgtwlalfsllfpkthlvhtsyaffrcpkniivliilmysaewynchsv*
PGTG_17304	218	fgc	3	PGTG_07547, 2e-013	No significant similarity			No significant similarity				No significant similarity	No significant similarity		mwsfhlfqimmvlliqgeapyaqanpfgcgnvknengrvfqtrrcvkilpgklparmiqleahmhndcattfhkiasccdndsvphlnnpvsianwstfcknpdntdiiivhgtsesispttvpaprrhpgrhrlrhhghagrnglddakdkrirgpkpyplpacwaacnlrqmktdidvlpltipqtrlkkledlrtlacpsknkiiqyhrcaragv*
PGTG_04887	219	wic	5	No significant similarity	No significant similarity			No significant similarity				No significant similarity	No significant similarity		mclvfsgaligliasltssgtpvwicnqqllmpkrsrnalgidpsqkeigpaltplideidqdqgfnqaeieklikatkslasslsdsdakdidqnleetqslnrsivrnyhnqhqqqhqhtqgfsmmiwglliffcssflwiigiplilfdlenfgdhlhisnqldspsnssssawvkwilvkilddhhykffiplqitfglvfviinwgglkifrhs*
PGTG_17940	233	yqc	18	No significant similarity	ref|XM_002392178.1|	Moniliophthora perniciosa FA553 hypothetical protein (MPER_08239) mRNA, partial cds	no Y/F/WxC	gb|EH249729.1|	4e-12	JGI_ACAC17603.fwd ACAC Phakopsora pachyrhizi TW72-1 germinating urediniospores on water surface (20C/16 hours/dark) Phakopsora pachyrhizi cDNA clone ACAC17603 5', mRNA sequence.	no Y/F/WxC	No significant similarity	No significant similarity		maglrtlvsvllvcisyhaitaahtlaprdkedksgkfsyqcgnsiatvsqmpniqtcmdfrqlfpihaaqknisipiqswlagmcaakdcpdeglkaalaelsngcaaelknnsphagalfslftyykdiksdyckntkkldfcqpglvgtvdklqetkrpfltvsaqaycnecnkkskaetpnpptkrsepkkkgslkvcrgsdldekriqismpalkekseapakpeesd*
PGTG_12792	238	wwc	14	No significant similarity	No significant similarity			No significant similarity				No significant similarity	No significant similarity		mvfylwrstplgcsgmwgllswgrppgpcpwdvqlhwwctrldpiailtikqqpafqptilptptsdavaeamgikreeainlaqgsvidqkgfiqflkentvidlhldynkfedhkedeeelrgmetqsrqyalqsatsasfnsrgntpsvgcylptsngswlnkkasgssggtrsylekvtpiqlnpdgvyitlricsycvhynqvlrvkntskifhaeildsgviypmvaeymlg*
PGTG_02683	241	wlc	11	PGTG_02686, 5e-050; PGTG_09570, 4e-007	No significant similarity			No significant similarity				No significant similarity	No significant similarity		maasfslmivirllwsliaknlqnaigakwlcaetmqavatrslgrvqsaspggglhmepygaavlqlrlelltqvekrfrtlppacppggpvasgpctdlcgdrfpisgfsvrfpwrnqpatmirftnffklfminilqihlvygqfacsdtslpfcarnitaadrrrprgpgtikedvwfilnprkdheglntcqdlkilrrdaeweiccrwsdsasvgldpmqddahiissatdgpfy*
PGTG_17082	268	fnc	2	No significant similarity	No significant similarity			No significant similarity				No significant similarity	No significant similarity		mrtpeacffflfsavqlfdtsvgifncfrsrpnlsgmnepeeffllsapvrlslrnqqtiyandrpvvlvgasegywtikglregygcvvtrcpsqetprphpnqgapsdanlripsyinqpthsswslrpfshfhegsssssshystqatpshsnqgspqhpegtpsdlneetpphtnqgspqysnpgsppnqgsppqshqvlpstssqaspphssqvssshssdeashedtplvfmqglekdvehilqaktttklelnlyiltgsg*
PGTG_16575	308	fcc	9	No significant similarity	No significant similarity			No significant similarity				No significant similarity	No significant similarity		mkpaisirplivlavqlsclidpltgaptppwrdfccgytkprvesskrptaipeapeaanlpeafpdqeilstgagavptvefghmseassrepitlplrkltdvkrvdiryltpiipvtvvsmldsatakepkeeawagetdirsgtdsrsnsdsepikmiwkhviskaeanqssgtssvvndeaedkefdrilddvfppaskapgdehqnedeyhgsealshapggeastksleatphgtededndnpveqylqspsskltnpdnwpeliiydstnkaildekikniftansrglrpgsttvask*
PGTG_18108	313	ftc	4	No significant similarity	gb|AC170159.2|	Phakopsora pachyrhizi clone JGIAFNA-57E15, complete sequence	no Y/F/WxC	gb|FE660696.1|	7e-17	UAHAUST_02A_R_C11 UaHaust_ARS Uromyces appendiculatus cDNA clone UAHAUST_02A_C11, mRNA sequence.	no Y/F/WxC	No significant similarity	No significant similarity		mrsalwliglssrmasdyftctsalcslyrsgpppnlsvredelterrkdlqaqlsslnpiqentkldqisrvldgsaaivnikkpkanpksrakpkphtfskkvkledlsppsrtlsqltgsssqsitilnpqqisqppkkkfrpictsnllehlpdfiqphvekfenvksdghcgfraaafcfgkgkgsflniqnqlddeiterkdfylkigcfenskqwentlariktnsaapvgeehwmsmpmtaeplanafstpvfyfsktgsqgffplftpannnppifiafipesshfvaltlkdplnspfpyyvg*
PGTG_15926	321	wfc	11	No significant similarity	No significant similarity			No significant similarity				No significant similarity	No significant similarity		mssflikstmlillttlvgpiqvsaqcnqqypqawwfcsesaafenglptaitdcskledaapnsrmwdhirrvakkvfsqmlkplkesckiakflgkaigsnaqagslgtpwglsqdipspkvlivdptkhtelivqkqpwfwelalkfyperkqntqvqdcelsdikrnpsqwlraqckplvemgaphpdirsdadirshfqrncasasasasaggyplalagiradirpllrlvgrnpsrqaglctlssggippggmaslgtgyplgypdirqvwaekrpsaaesapagghplalagirqgiadirsglsppisnlwc*
PGTG_02083	341	fdc	21	No significant similarity	No significant similarity			No significant similarity				No significant similarity	No significant similarity		mikfaflclamsiaivealggkayhvatvkiadhdykifdctpfiqsntktkendsdiinadpemkedgsnifkndaqneengnnimkkgaetatqshpeieeigsnidpeteehgsdiiknktgteetpsedkqdkkspytwvqfantvpqtelqiynpsrgkvvnlvtspndhcnigileeqpwivatsrklswghmpafpplneeikervmeyfkehlatgqqnkvseeqvevklmkgispegtvangnlpeeemtwleeyqpeqalqkspekaqkeedpqekdpqqeeapqqeehfeekaenkgtghqgvvqgrdpseehrveaariqechyssgqd*
PGTG_09841	343	fqc	4	No significant similarity	No significant similarity			No significant similarity				No significant similarity	No significant similarity		mklatigwavgltvlytaissandgfqcarcflltakpatfpgqiekdsiapcgkdlgnhlicqanreklffyctpckewtranvpktfnnrgechhdnkevfvppdrtpkqpppyfnfmgveddypstsyikfcyvqgalqepstsmhkncyfssgsqppklfgnsqrpggfscwlrvvhsqwpkgitpscqggfpvaakrvqiltarsafpsmiylffhmgqltpvptarmngrnnsqgldnsvptmltlalsqpnvakfwpsteelhhdcanatvhytalqhgvagfglffstksavgqhsdtnttglgspvfgagdilglspggppngfsnlgvdqprp*
PGTG_10156	374	yhc	21	No significant similarity	ref|XM_002390903.1|	Moniliophthora perniciosa FA553 hypothetical protein (MPER_09700) mRNA, partial cds	no Y/F/WxC	gb|FD733700.1|	2e-91	WS03931.C21_E20 SS-B-24 Picea sitchensis cDNA clone WS03931_E20 3', mRNA sequence.	no Y/F/WxC	No significant similarity	No significant similarity		milkfdpfstlavlaiiltvhahnepetedelrhyldsqrsiyhcypeilkqvehrksaflkassaaqlvhqtthnpassrletlefgasaseipsdynllhhqapsnlictqnpshfsakinkirnstcvlspivragpyyhleghpirqdlaewqeglplsldigvidvetcrpvegalvdiwhanatgfyaghpspaegdenekpqvggaragllpayprklfdeqwlrgawptdkkgvarfntifpgyytgrathihteihmdwevtsngtftskdvqyigqfffddeinmsvdkmwpytenpvkhrtrnwrdslkvfqesrtngfqptldvikigsvinqglvgfmtigiktshhfdhhynptksdwdf*
PGTG_08272	420	ytc	5	PGTG_12428, 4e-024; PGTG_17598, 1e-023; PGTG_01476, 2e-022	No significant similarity			No significant similarity				No significant similarity	No significant similarity		mshgnlwigatllrgaacshsyytcggfvatcngdsgafvaqsldtdhvqvlpshlpqpgwvagkeqahfqehpliqhdpqdgkdylhqiqrsdqgveyqtrspgsrnsfdsewpkprsphvhphdklsaqsnenhrvglnlkdsgdqdqaevsnksfqanysdeskkihissalnsihkstflgkrmddgflgsftrkfkdqlsillrytstkptkndypidglpirisrlddilyitrieidpkllaqrkptqqtlqagarnptnalrvalsiienyykncqrkiwkglaggldkfseiqlliadgirskmkfgsisdltqgqqslgnfairdlerfpksmkpriyevrytlglefveyinskgiqtepdihqvffqwvyniftnpgnnklplfgsf…
PGTG_14781	448	ygc	19	No significant similarity	ref|XM_002473494.1|	Postia placenta Mad-698-R candidate alpha-galactosidase from glycoside hydrolase family GH27, mRNA	no Y/F/WxC	gb|FL612733.1|	3e-88	CAIG7529.fwd CAIG Postia placenta in rich medium, mRNA sequence.	no Y/F/WxC	No significant similarity	No significant similarity		mlkiyqatfiahlaltgvwahdnglaitppmgwntwnkygcninedlilsaakaiksegldklgytyvniddcwqaphrgpnnepiadpekfpsgikhlsnqihalglklgiysdagtytcgkrfgslgyeindaqayadwgvdylkydncyneglsgtpsisatryrtmrnalndtgrpivyslcqwgedqvwnwgatianswrisgdiydnfdrpddrcpcpdssvpcplagfhcsvmnilekaaglgqkagpggwndldmlevgnggmsydeyvthfsmwalvksplilgndvtkmspetksiisnkeviainqdaehsagyrvwkkptpngrqgnlqlwksylshgefvlafinaspqqigsyvislseffidegqwpmsrtwtvkdlwnstgat…
PGTG_11414	501	fac	9	PGTG_08183, 3e-036	gb|AC188857.2|	Phakopsora pachyrhizi clone JGIAFNA-1601P1, complete sequence	no Y/F/WxC	gb|FE661393.1|	5e-18	UAHAUST_04A_R_G02 UaHaust_ARS Uromyces appendiculatus cDNA clone UAHAUST_04A_G02, mRNA sequence.	no Y/F/WxC	No significant similarity	No significant similarity		mhstfqsnrgslsltpiltyaavvsassqkasskfacspvrsikkspekvtetraptsagainngsaakptfaavltaspqvarlkekqsvsrrqglsgssslpkvpdiagpptnnsaihhsayveecdaasseltslssrdkdltsideitkkttktqsnqssslsslscgntdtenptsmvskkpkkrrrkeaanltphqrqkrdknkssrrrakrlkdsldfftsaapppgaqiitrkmkpidlfpaiseefhdklieynhrlaehkkdprndldflylflhqckefispvasksqkcggimwavgwrkgykeleilgryrdqaaidknpngfknlmsgsnragkilwntfhsfgdvaveknqaymkrfnipsiadnnfpenpndkspfgfasnla…
PGTG_15713	546	yec	1	PGTG_18176, 0.0	ref|XM_001885885.1|	Laccaria bicolor S238N-H82 hypothetical protein partial mRNA	no Y/F/WxC	gb|EB025553.1|	7e-67	LscoSEQ5562 Leucosporidium scottii pBluescript (EcoRI-XhoI), mRNA sequence.	no Y/F/WxC	No significant similarity	No significant similarity		miphstapkmlqssillllalslacvnayecpeenkeevdrdgffhegfhvgwdmhhvgwaaagvmasiatiaslaniylhcknynkpleqrqivrillmpaiysissffayryyrhyvyfaiirdtyeafvlasflilcllyvgrspleqqevmkqkektplvfpfccfryrpskpyflvatkwsvlqyvilrpmisatalitdtqkafcassysphfanlwltilifisatlalygllitkhlakedlqghrptckfmsikiavflvfyqsfllsffdhlgffqateywsrsniadgvnalattvemaivglfqlyafpyteyralikgseanrqksvwknflhsqdyrdfgrdilmglgfwldrirgaeytksrhatpqgangldfqaafgldpah…
PGTG_18176	546	yec	1	PGTG_15713, 0.0	ref|XM_001885885.1|	Laccaria bicolor S238N-H82 hypothetical protein partial mRNA	no Y/F/WxC	gb|EB025553.1|	2e-67	LscoSEQ5562 Leucosporidium scottii pBluescript (EcoRI-XhoI) Leucosporidium scottii cDNA clone LscoSEQ5562, mRNA sequence.	no Y/F/WxC	No significant similarity	No significant similarity		mipystapkmlqssillllalslacvnayecpeenkeevdrdgffhegfhvgwdmhhvgwaaagvmasiatiaslaniymhcknynkpleqrqivrillmpaiysissffayryyrhyvyfaiirdtyeafvlasflilcllyvgrspleqqevmkqkektplvfpfccfryrpskpyflvatkwsvlqyvilrpmisatalitdtqkafcassysphfanlwltilifisatlalygllitkhlakedlqghrptckfmsikiavflvfyqsfllsffdhlgffqateywsrsniadgvnalattvemaivglfqlyafpyteyralikgseanrqksvwknflhsqdyrdfgrdilmglgfwldrirgaeytksrhatpqgangldfqaafgldpah…
PGTG_08183	692	yvc	17	PGTG_11414, 4e-036	gb|AC149363.2|	Phakopsora pachyrhizi clone JGIAFNA-53G11, complete sequence	no Y/F/WxC	gb|FE661393.1|	7e-17	UAHAUST_04A_R_G02 UaHaust_ARS Uromyces appendiculatus cDNA clone UAHAUST_04A_G02, mRNA sequence.	no Y/F/WxC	No significant similarity	No significant similarity		mvslsfllrpmiilcfsflfgriiadsglirttyngaveetyvcsgekrvatlllsgpdknrmfswkgkrvtalsgncdcaperdgvrllvcqeepdfdlhkgtdpdtpptcckyprpqqarlsgffpakislhpigtsckdvsienhlvkngwksdtkqsaervpdmctrctrligksasekifldwkimtvntadvgkllreaqfdsaltrtcftrdqahtlqvatrtgikmsevkpfagsneletrpsvktngpepnlpsrtavseatlpiatnevegsdaageqntqapgetsdseskpyleeeeprakpkrrqreyrkrkkhenrakknktgrenrlnqvissqslcplvghaekklqkfdlfpqisdeiaienerrlkqcgenssdnpnqvfq…
PGTG_06533	693	ydc	20	No significant similarity	No significant similarity			No significant similarity				No significant similarity	No significant similarity		mhrplfltfswccalvwaadpdplrshplssswwdheydcdseseaawipahqllasfstshlqlslppaqlsqstalslrrakaklppapsfvpsstttttttssffqhgspslpswklstsvsnptpspsspssatpalatrtfhtleaisshllapnevhdqdhpdsqtpiaienlmnemrqiitnsgsehdqagssqaskgtpvrqplasissdsaqreaqekaatiqqllsspnhlslftengniwtlllkryhrkfvhevlsiefddqpvspqietqrdlsfvmvsrsksggptgftyrilchggrvmqgsngliklakallktihklheiilnkpghissfvhysrqekllewlhalifsdqhgapligirknidstwrkgdelgqakllli…
PGTG_04499	729	fec	7	PGTG_06817, 1e-020; PGTG_04539, 5e-009; PGTG_17534, 2e-006	gb|AC149379.2|	Phakopsora pachyrhizi clone JGIAFNA-5A5, complete sequence	no Y/F/WxC	gb|GR777858.1|	7e-34	CBWO7222.b1 CBWO Melampsora larici-populina germinated and ungerminated urediniospores, mRNA sequence.	no Y/F/WxC	No significant similarity	No significant similarity		mqflgiskgplvvfmllivacaantgrlfecstypycvkkdisvspmkytyctpsnldtvtrttsisnldnetltpvppeiptphnildttskkswvwqyfqttvisgvpynicqarkspegeelclkqltvdssksttsmskhldrihhiyenkqstgaitkflekgcnfkkldrssltsslarffvgcnipfytvedphfhqllrlcnpaideficgkdtlsacirktfrqgkqvlcdqlralkseisltcdtwtspsnqsvlgvtahwidedfslnsiilaarlvdgnhsgvslanhllevledfdicnkifcitsdnasnnrtmgahlanlipfdnencllgcmahvinlaaqagikefsqssapstalpdglmsilndqpapvevktiisrikg…
PGTG_17262	780	fac	22	No significant similarity	ref|XM_953662.1|	Neurospora crassa OR74A hypothetical protein partial mRNA	no Y/F/WxC	gb|DV762057.1|	3e-15	PchrSEQ002803 Phanerochaete chrysosporium pBluescript (EcoRI-XhoI), mRNA sequence.	no Y/F/WxC	No significant similarity	No significant similarity		mfgtlviclpsahtggevvvkhndechtlrtsdatqsfacwysdvthevlpvqsgyrccltynlairpghprpaasvldlkkvplrktlqrwlenvansntanepshlyrtldhqykektlcfnqlknndfartdalrklahelpfeiflaslekeehgtyqsknyrysaydtdsgsdanhhaiddvdeeettcvvkslraldgtilvrnydfdsqfclvddpfrglrdpsedyeyegegrgsvthryrrsaavivrrdkigeflaectfrspddydscssvdnrkskspgrddcnsalrylrqissapsaktsmldamcrqyvstsskklnmtdllkislkyshyalfqtvgachqgllpveffdwakewldklrnvslvemyyqtwiplliqaypsm…
PGTG_05093	856	fqc	21	No significant similarity	No significant similarity			No significant similarity				No significant similarity	No significant similarity		mgnvlifvliilphvhfltapwtsdipwtsagsseeprrsffqcnwegltsgqrgpdqplslsfpaatispsdseekenphsgqtlttapltldllrqidsatvgrsrkrtsaapfvpdaedfehrlpapkkyrldlnleptyssdedaedtttarsesptgysdgsnppthavssqsnqhsgphaqepshnqpsyhhltqdtdarvatpqvasslhkssdtsnlpprdglaiassspdsqvpeqtpidhrkaksafqkylltvkdsgrvlddslitelearqtfhlecfdgifwawisiiwsrtqdmavdevnkscgpelselistciprerlealdprmgessreasqmeteltkfayllwavhwrtldllglkathsspiymkeqkdflhwfirfm…
a)Pgt sequence.
b)Length of amino acid sequence.
c)Amino acid sequence of first Y/F/WxC-motif in the Pgt sequence.
d)Position of first Y/F/WxC-motif downstream from the predicted cleavage site.
e)BLASTP within 178 Pgt Y/F/WxC amino acid sequences. E-values >1e-5 were not considered significant.
f)TBLASTN to "nucleotide collection (nr/nt)" (http://www.ncbi.nlm.nih.gov) 5/9/09. E-values >1e-5 were not considered significant.
g)The species origin of the identified sequence and description of the sequence.
h)Amino acid sequence of first Y/F/WxC-motif if present in TBLASTN hit.
i)TBLASTN to "non-human, non-mouse (EST_others)" (http://www.ncbi.nlm.nih.gov) 2/9/09. E-values >1e-5 were not considered significant.
j)E-value of the TBLASTN search.
k)The species origin of the identified sequence and description of the sequence.
l)BLASTP to 107 Bgh Y/F/WxC-sequences (Table S1). E-values >1e-5 were not considered significant.
m)BLASTP to 57 Pt Y/F/WxC-sequences (Table 3S). E-values >1e-5 were not considered significant.
n)Amino acid sequence of the first Y/F/WxC-motif in Pt sequence if present.
o)Amino acid sequence of Pgt Y/F/WxC-sequence. Predicted N-terminal signal peptides are indicated by underlining. Y/F/WxC-motifs are indicated in red.
