# Supplementary material for: Powdery mildew fungal effector candidates share N-terminal Y/F/WxC-motif
Source: BMC Genomics. 2010 May 20;11:317. doi: 10.1186/1471-2164-11-317 (PMC2886064; doi:10.1186/1471-2164-11-317)
Supplement: Additional file 6 — Table S3. Pt Y/F/WxC-effector candidates. Data assembly related to the 57 wheat leaf rust fungal Y/F/WxC-proteins. [file 1471-2164-11-317-S6.XLS]

## Sheet: Table S3
Table S3. Pt Y/F/WxC-effector candidates.
						Non-human, non-mouse (EST_others)
Pt ESTa)	Lengthb)	Motifc)	Positiond)	BLASTP within 57 Pt Y/F/WxCse)	TBLASTN to "nt. collection" (nr/nt)f)	TBLASTN to "EST others"g)	E-valueh)	Species and descriptioni)	Motifj)	BLASTP to 107 Bgh Y/F/WxCsk)	BLASTP to 178 Pgt Y/F/WxCsl)	Motif in Pgt seq.m)	Amino acid sequencen)
EC398870.3	122	ftc	18	EC402064.3, 6e-072; EC420434.6, 6e-060	No significant similarity	Hits to Pt EST seqs. and others, eg. gb|ES322057.1|	4e-33	Ps126 Wheat stripe rust fungus cDNA library Puccinia striiformis f.sp. tritici cDNA 5', mRNA sequence.	ytc	No significant similarity	PGTG_03694 E-value: 5,00E-59	ytc	mnaapyallclaaaaanvaavgekmkcstyaavgakgftcndrsdiictegckslvtitnctlpsypkkpvttelctigygrdtaaakacitgqgsfrctgtttgygscfgcvpydkvswtk*
EC399802.6	134	ylc	2	EC421211.5, 7e-060; EC421308.5, 7e-058; EC400355.6, 2e-046	No significant similarity	Hits only to Pt EST sequences				No significant similarity	No significant similarity		mggrggpshpfvhaavpranhsarlkpaffsysvfpladcaylcssshstvfvflgeglvffcitllayhllaytaccismyscpsprrclfcpprqsparlvrccpcslrtgfvvrscclfldyhsspacyff*
EC399816.3	94	wpc	8	No significant similarity	No significant similarity	Hits only to Pt EST sequences				No significant similarity	No significant similarity		mcrsrtpprflfplnsfyfcfrcpssgvvipllrwpcrfllswppldlssilhdsgsftctspffsitheqypilcallsictrcfaapvsihr*
EC400355.6	81	ysc	6	EC399802.6, 1e-046; EC421211.5, 3e-043; EC421308.5, 2e-042	No significant similarity	Hits only to Pt EST sequences				No significant similarity	No significant similarity		mgeglvffcitllayhllactaccismyscpsprrclccpprqsparlvcccpcsirtgfvvrscclfldyhsspacyffv*
EC401825.1	63	ylc	10	No significant similarity	No significant similarity	Hits only to Pt EST sequences				No significant similarity	No significant similarity		msgplklpsvplfiflyvlvspfflpslcypssisltlylcthkkalpsfprkvfkhlcrcym*
EC402064.3	122	ftc	18	EC398870.3, 6e-072; EC420434.6, 2e-058	No significant similarity	gb|ES322057.1|	8e-34	Ps126 Wheat stripe rust fungus cDNA library Puccinia striiformis f.sp. tritici cDNA 5', mRNA sequence.	ytc	No significant similarity	PGTG_03694 E-value: 1,00E-59	ytc	mnaapyallclaaaaanvaavgekmkcstyaaagakgftcndrsdiictegcksfvtitnctlpsypkkpvttelctigygrdtaaakacitgqgsfrctgtttgygscfgcvpydkvswak*
EC402647.6	113	ftc	6	No significant similarity	No significant similarity	Hits only to Pt EST sequences				No significant similarity	No significant similarity		maltplfalplilpyclssslnftcadspprpfyicfcsssselltplslflshalvysscllpsrptpfhspsktyllfihffihfaflipfflptlltpeassgplqstll*
EC402763.4	178	fsc	16	EC417069.1, e-107	No significant similarity	Hits only to Pt EST sequences				No significant similarity	No significant similarity		mlfftfllfssllsthlchpalsaxtslhsllpisppafscfphsrflfhptlfcsrpqsdprfsfpfllipspslptiiplppirvslpilpfllsssflsssfalcsllqlfssyhthtisyffsphpsmfvfplpipplllltrshcltpfifawnpipclfslypyppppppls*
EC403255.5	69	fmc	9	No significant similarity	No significant similarity	Hits only to Pt EST sequences				No significant similarity	No significant similarity		mvlilllaiysypffplphllsfhrpplfffmciparhilllfcsrffaflvsprlynlftrqfelflt*
EC404152.5	138	fkc	10	No significant similarity	No significant similarity	Hits only to Pt EST sequences				No significant similarity	No significant similarity		mthrpilslstfiisffpsnppglflhlvtysfsffkchsfffpalfripsflyfllpfprfyglslscypslllppsphsslnsssklprplsfssafllpfpllllnlpilltslllllfsisslifrppffiafl*
EC404179.6	79	ftc	11	No significant similarity	No significant similarity	Hits only to Pt EST sequences				No significant similarity	No significant similarity		mplapfqsqslawhiiaiaypvvrsgfgalgpliylftcpqpdlstldshqqfsfsslpplpysaaspaipppvspplf*
EC404445.5	91	fpc	7	No significant similarity	No significant similarity	Hits only to Pt EST sequences				No significant similarity	No significant similarity		mflpfsvlfhltshlvsssrylpyfpcfhpddclsvaiifyrdqfylfntaffffssifilpipsvfqiylyfllppafvylfhlpllsif*
EC404640.1	59	ysc	14	No significant similarity	No significant similarity	Hits only to Pt EST sequences				No significant similarity	No significant similarity		msstlsfsflcffftidfrysihllscsafyllfyscrilptsfsvsspplpplpltia*
EC404655.4	74	ffc	11	EC416445.6, 9e-006	No significant similarity	Hits only to Pt EST sequences				No significant similarity	No significant similarity		myrscsfppsaflfllsfrfplspflsslssirpslqsffclfsplfylppspgpaflpsfnpisfilltslsp*
EC405201.4	93	fyc	2	No significant similarity	No significant similarity	Hits only to Pt EST sequences				No significant similarity	No significant similarity		mlsvfllsvflrlslpyfycsylrcspptalsipfeqasqplhpfygvpsqvilyvllstiglylsinsptrltfyyppglfhrdilflppst*
EC405299.5	59	ylc	16	No significant similarity	No significant similarity	Hits only to Pt EST sequences				No significant similarity	No significant similarity		mfvplhmaslcffpsissilprptrsclyfnasfsrylcpklilllqipptisfpsplp*
EC405320.4	69	fhc	16	No significant similarity	No significant similarity	Hits only to Pt EST sequences				No significant similarity	No significant similarity		mfllllllfyfappitfassyflhssfpisslqfhcrlfhypilfqlfsfsftgfhytllfipsstfll*
EC405555.5	126	fsc	16	No significant similarity	No significant similarity	Hits only to Pt EST sequences				No significant similarity	No significant similarity		mspsstfvlapllkqppqsssidlarplssfffpfsfscypippprfcllntapylafsiyqspgslnsthslfspyylpgpisfllrfhpyptlfppryfyssfstlpssiflpnhsshlsllll*
EC405737.6	83	fcc	8	No significant similarity	No significant similarity	Hits only to Pt EST sequences				No significant similarity	No significant similarity		mrfhtfysslkfsylplilplpstqatlyssisfccpslllpsspclstpiffksavfyyctfcpypsltslllphllsspfl*
EC405801.3	62	ffc	2	No significant similarity	No significant similarity	Hits only to Pt EST sequences				No significant similarity	No significant similarity		mtcvlnllfpslarssffclpppsmiplslllkkkkrplffrrggiweggeeyqrerrgrgg*
EC405826.4	99	ytc	1	No significant similarity	No significant similarity	Hits only to Pt EST sequences				No significant similarity	No significant similarity		mplrlyspvnvaprvlvlflssfshflslaytcsfflyftsfpplllvlpvrpffvalpyfcfsspplfyivsllrsfpptlppssnslfyfptiflyc*
EC406029.4	87	fsc	11	No significant similarity	No significant similarity	Hits only to Pt EST sequences				No significant similarity	No significant similarity		mllhvppfiffkwlfflfflsfsyltliysplhlpfscplsltcasflsfllihlsltfrpsdpfllslpailtvlspylflffaql*
EC406493.4	85	flc	16	No significant similarity	No significant similarity	Hits only to Pt EST sequences				No significant similarity	No significant similarity		masssvylylftsfptclvlnptsffvlssfyrtlflcffssrsyiptcfrpyepsplflpsffysvilpsfpstffflyiplll*
EC406622.4	139	wac	7	No significant similarity	No significant similarity	Hits only to Pt EST sequences				No significant similarity	No significant similarity		mhptsllfscqfllsivsldnilstwacfpartleclslfhltflhpahfihpcmsiesillalplaliliprsyfpvlsfflsfffqsssfifpprcfysplattcasfcrciyptaslvyilleyalstqchrcssl*
EC406688.4	89	fyc	28	No significant similarity	No significant similarity	Hits only to Pt EST sequences				No significant similarity	No significant similarity		mdfillflvismllpfpplnflyyssivipylfvfypsiipifycplsvdsfylifffsfpyfalpaqssflylipffiyrifpptshc*
EC407056.5	89	yfc	2	No significant similarity	No significant similarity	Hits only to Pt EST sequences				No significant similarity	No significant similarity		mlyipplpilslflcfppstlylyfcplsfslackqlffhlsdarlfnspypllaptslslhipnvtfslypfrsilhisfrlpafhpq*
EC407146.5	69	fsc	2	No significant similarity	No significant similarity	Hits only to Pt EST sequences				No significant similarity	No significant similarity		mlllfsfptishsiflsffltffssffsslffscspfvfpcyyisdsslalpplffsisprilyfllsy*
EC407162.6	144	flc	15	No significant similarity	No significant similarity	Hits only to Pt EST sequences				No significant similarity	No significant similarity		mlkticfsslvlvsqyaclrllislstpdlidlflcnshlfrsfcffpcsrfsfspppacppplflyiphsfcshlsahrryfrlhrfcflyfiprflssflplsaqltfsallflsispllcpsslplplvintpqfsepssl*
EC407337.6	107	fpc	4	No significant similarity	No significant similarity	Hits only to Pt EST sequences				No significant similarity	No significant similarity		msfsyycfflsslfpplypspffplfflsfpctlhycrlpiylrsplshpiffsscpsphlypyfllspqyasssfllqanpcphslsciyfafpslslyifpycpl*
EC407387.6	124	fhc	9	No significant similarity	No significant similarity	Hits only to Pt EST sequences				No significant similarity	No significant similarity		mqntlgsylllllssspspllfcpsfhchtrynsyimlhsypfllyciylpcfspslhipppnispspvlsfpiflfryldsvhlapstfstlsrfliravfllsiysplfiflayyflsltil*
EC407822.6	65	flc	6	No significant similarity	No significant similarity	Hits only to Pt EST sequences				No significant similarity	No significant similarity		mllypysfasffysppsflllpalglllfpvfsnpflpflcpvflfplpslptkpsfcllrsplp*
EC407825.6	186	ffc	7	EC417088.3, 2e-009; EC412208.1, 7e-006	No significant similarity	Hits only to Pt EST sequences				No significant similarity	No significant similarity		mlmylfvqrppcfclpavfysfllfpstflfpplffffcpssylptnsfpsafvclsllpryvlpflpslrasayshafptpyppprhslllspssslfssvppfllpdylsentpidpifllcsnfphtlrpllapllfftrlftfvpsfhpvlplfpttflsssfflpahyliifsaspfiala*
EC408709.5	79	fhc	2	No significant similarity	No significant similarity	Hits only to Pt EST sequences				No significant similarity	No significant similarity		mastlyllfhpcrfpsllflqfhclrspfpfstphsfilslssaapyppvlyhlsfflrhplyihhlpsilrvlyisif*
EC408725.4	86	ypc	5	No significant similarity	No significant similarity	Hits only to Pt EST sequences				No significant similarity	No significant similarity		mhlsrhlqallfpfpfpliasnylfypcspppnpyysrpfpplhitlsprhpfltipplllypthptlhlslfcspyssaiplpvf*
EC409194.5	76	fyc	7	No significant similarity	No significant similarity	Hits only to Pt EST sequences				No significant similarity	No significant similarity		mlllsialsslllspspslsftdlshfycnplsallfflptplppphfssiariyapalitlnapppasllirllk*
EC412039.1	86	ytc	4	No significant similarity	No significant similarity	Hits only to Pt EST sequences				No significant similarity	No significant similarity		mytfhfflfllsflplliqlflpillsysaptytcpfpscdlsspashafrrfsclpispaiplsifyrfiphpplsflpspssln*
EC412169.6	104	yyc	7	No significant similarity	No significant similarity	Hits only to Pt EST sequences				No significant similarity	No significant similarity		mlffllllfplppmwhlalymnpyycpttppsaspylflssrsplplsfpltptrhtnqphplftpppsplavhhrppyfktfvttfpmqllifsphfhypfhi*
EC412208.1	134	yic	18	EC407825.6, 5e-006	No significant similarity	Hits only to Pt EST sequences				No significant similarity	No significant similarity		mlipsrppllmlpfplsaaasffppstqvpisilppyicppsdypsrssadatrispslrrsviaryplhfrphscvpfqfpgypfsrphllpfycclptfsvittslflpllflrtlittsinfpshlssphp*
EC412240.6	125	fmc	18	No significant similarity	No significant similarity	Hits only to Pt EST sequences				No significant similarity	No significant similarity		mpclphhflycylpslpsalpaalslslppsttpshhtlptlfmcpvtfchstihpllgpaltspshtprpssapttpfrsspsssfqpslspsilrlppvchlppispplfprllcitftllpp*
EC413387.5	77	fsc	20	EC417069.1, 1e-005; EC402763.4, 1e-005	No significant similarity	Hits only to Pt EST sequences				No significant similarity	No significant similarity		maslhafpsfllpvlllptppfirprlpvspplssfscfplylpsalttsypfhrshpfflllpslptlaprpswtp*
EC414851.1	75	ffc	12	No significant similarity	No significant similarity	Hits only to Pt EST sequences				No significant similarity	No significant similarity		mafwspfrptppaflifflptlqdfsfcyvpfslslhrlffcpgyfylvairncllsiplsvyfshlprriflhs*
EC415350.3	120	fgc	12	EC415587.2, 2e-047	No significant similarity	Hits only to Pt EST sequences				No significant similarity	PGTG_16075 E-value: 7,00E-42	fgc	mdfwmsinvsmtmmaivciglasgqqdknkdtaqrfgcgndkvygncrwidatddgyvkwyvagaprygpgyscrsvdtayccsdvkeyrsflgnglkttnivaqfvnsdqcvaakthyp*
EC415579.3	123	fkc	7	No significant similarity	No significant similarity	Hits only to Pt EST sequences				No significant similarity	No significant similarity		mlsmkiflvltalvlqgqtvyskqeffafkcsskrpnpycsqqtfkngavtsaslqlplappkqpghrvqeyicsnvadpnaailnqccsaryqlspppdsthltpvndpatfqyycripgtd*
EC415587.2	118	fgc	10	EC415350.3, 2e-047	No significant similarity	Hits only to Pt EST sequences				No significant similarity	PGTG_16075 E-value: 1,00E-43	fgc	mnfstsmnafimmvaivcvglvngkrgkdtaqrfgcphemvyghcrwidvddndyitwnvaraprygpgyscrsvdtaycctdlnethsvqgngikavnnvaqfvnsdqcvaakthyp*
EC416445.6	138	fsc	14	EC405555.5, 1e-005	No significant similarity	Hits only to Pt EST sequences				No significant similarity	No significant similarity		mpslllftsfslffpadfsqhffyfpiscfspfscnfvlflsgplpyfqfstfissllfyfpsispsttfllsfsprltlasfpaslplstsptcslffpltplfptyplpppfvsapslffqfrlslfqsllysrls*
EC416851.3	68	fyc	17	No significant similarity	No significant similarity	Hits only to Pt EST sequences				No significant similarity	No significant similarity		miplpisfaqsllsfsstsflccffplspppislstlslfycslplhsplpfhllcllslfyahsdff*
EC417069.1	178	fsc	16	EC402763.4, e-107	No significant similarity	Hits only to Pt EST sequences				No significant similarity	No significant similarity		mlfftfllfssllsthlchpalsastslhsllpisppafscfphsrflfhptlfcsrpqsdprfsfpfllipspslptiiplppirvslpilpfllsssflsssfalcsllqlfssyhthtisyffsphpsmfvfplpipplllltrshcltpfifawnpipclfslypyppppppls*
EC417088.3	145	yfc	5	EC407825.6, 1e-009	No significant similarity	Hits only to Pt EST sequences				No significant similarity	No significant similarity		mislvlcpppphsslcfllssaclplllflhhliytpplfyfcpfplyiislsptppparpilfprssnfptrhslpaplpthslilfrifffsssygipcsfsplfllissflsilnlfpsfpspffrtrlfstsfsstylflf*
EC417462.3	95	fpc	1	EC404152.5, 3e-006	No significant similarity	Hits only to Pt EST sequences				No significant similarity	No significant similarity		mffaptashlpnfctfhlpvycsslcysfpcflllpppalhhslllsipiplyssflspylhpvlsrclrfpasslfssfsnssslpertyfpfn*
EC417536.2	173	flc	13	No significant similarity	No significant similarity	Hits only to Pt EST sequences				No significant similarity	No significant similarity		malhlifhllqlhlislssplvfstfllsyrdlsfsflcfyavfhpyisptvvyslgnsstfrarksffhasyplflffsiplpllssissvslspyhllhhpyihpfffvspllvslsppsssfystsfylhsgcvsyetifpsvpnssipglffplrsfghsrhcaiklpy*
EC417758.3	91	ypc	15	No significant similarity	No significant similarity	Hits only to Pt EST sequences				No significant similarity	No significant similarity		mpplpplflpilysplvflpsaqpacpflplntistsqypclplvfhhssafapspapsppsihslghslflytqsprpitylipllhfsy*
EC419023.2	85	flc	14	No significant similarity	No significant similarity	Hits only to Pt EST sequences				No significant similarity	No significant similarity		mrttvflvmiylilhitpslsssslvhvafgivqylcdfrtpglssslyqpntcgypmysilkkhnflrtnmlyvlhyherresl*
EC419159.1	86	fpc	8	No significant similarity	No significant similarity	Hits only to Pt EST sequences				No significant similarity	No significant similarity		mlrgrlfffkrhkkiefpqlfwfcvggpggrgrpgpffffpcpsiafrrkktkgwksgmqlfvyfgrgknyapkrkiprecqtrin*
EC419512.5	64	fpc	2	No significant similarity	No significant similarity	Hits only to Pt EST sequences				No significant similarity	No significant similarity		mfsahrflptvftglfhpalpyfpctflypqptvpslslfspfpssplpvlhpsfllfpsfpsp*
EC420434.6	122	ftc	22	EC398870.3, 6e-060; EC402064.3, 2e-058	No significant similarity	gb|EH296765.1|	5e-27	UAHYP_03D_F_F10 UaHyphae_ARS Uromyces appendiculatus cDNA clone UAHYP_03D_F10, mRNA sequence.	fsc	No significant similarity	PGTG_03694 E-value: 9,00E-46	ytc	mkaapyglfclggaaakvgavgekmkcltyggvgakgftcndrfdiictegckslvtitkctlprypkkpvttelctigygrdtagakgcitgqgsfcctgntngygswfggvpydkvrwtk*
EC421211.5	109	ffc	2	EC421308.5, 2e-065; EC399802.6, 6e-060; EC400355.6, 5e-043	No significant similarity	Hits only to Pt EST sequences				No significant similarity	No significant similarity		mkpafflyfvfpladcaylclsshstmfvflgeglvffcitffayhllaytaccismyscpfpcrclfcpprqfparfvcccpcslrtgfvvrscclffdyhsspacyf*
EC421308.5	110	ffc	21	EC421211.5, 2e-065; EC399802.6, 5e-058; EC400355.6, 2e-042	No significant similarity	Hits only to Pt EST sequences				No significant similarity	No significant similarity		mkpafflysvfpladwanlclsshstvfvflgeglvffcitffayhllaytaccismyscpfpcrclfcpprqfparfvcccpcslrtgfvvsscclffdyhsfpacyff*
a)Pt EST sequence.
b)Length of amino acid sequence.
c)Amino acid sequence of first Y/F/WxC-motif.
d)Position of first Y/F/WxC-motif downstream from the predicted cleavage site.
e)BLASTP within 57 Pt Y/F/WxC amino acid sequences. E-values >1e-5 were not considered significant.
f)TBLASTN to "nucleotide collection (nr/nt)" (http://www.ncbi.nlm.nih.gov) 5/9/09. E-values >1e-5 were not considered significant.
g)TBLASTN to "non-human, non-mouse (EST_others)" (http://www.ncbi.nlm.nih.gov) 2/9/09. E-values >1e-5 were not considered significant.
h)E-value of the TBLASTN search.
i)The species origin of the identified sequence and description of the sequence.
j)Amino acid sequence of the first Y/F/WxC-motif if present.
k)BLASTP to 107 Bgh Y/F/WxC-sequences (Table S1). E-values >1e-5 were not considered significant.
l)BLASTP to 178 Pgt Y/F/WxC-sequences (Table 3S). E-values >1e-5 were not considered significant.
m)Amino acid sequence of the first Y/F/WxC-motif in Pgt sequence if present.
n)Derived amino acid sequence of Pt EST. Predicted N-terminal signal peptides are indicated by underlining. Y/F/WxC-motifs are indicated in red.
